# Supplementary material for: ADAM10 and ADAM17 promote SARS‐CoV‐2 cell entry and spike protein‐mediated lung cell fusion
Source: EMBO Rep. 2022 May 8;23(6):e54305. doi: 10.15252/embr.202154305 (PMC9171409; doi:10.15252/embr.202154305)
Supplement: Supplementary file 2 — Source Data for Expanded View [file EMBR-23-0-s004.zip]

Archive with 6 entries (5 files):
- EV_Figure_Source_Data/
- EV_Figure_Source_Data/Expanded View Figure 2 Source Data.xlsx
- EV_Figure_Source_Data/Expanded View Figure 3 Source Data.xlsx
- EV_Figure_Source_Data/Expanded View Figure 4 Source Data.xlsx
- EV_Figure_Source_Data/Expanded View Figure 5 Source Data.xlsx
- EV_Figure_Source_Data/Expanded View Figure 1 Source Data.xlsx
