# Supplementary material for: ADAM10 and ADAM17 promote SARS‐CoV‐2 cell entry and spike protein‐mediated lung cell fusion
Source: EMBO Rep. 2022 May 8;23(6):e54305. doi: 10.15252/embr.202154305 (PMC9171409; doi:10.15252/embr.202154305)
Supplement: Supplementary file 2 — Source Data for Expanded View [file EMBR-23-0-s004.zip › EV_Figure_Source_Data/Expanded View Figure 2 Source Data.xlsx]

## Sheet: Fig. EV2A
ProbeName	[Medium, 24717](normalized)	[Medium, 27911](normalized)	[Medium, 29428](normalized)	[Medium, 32309](normalized)	[Medium, 32484](normalized)	[Medium, 34437](normalized)	GeneSymbol	Description	Sequence
A_23_P351667	0.436818	1.52585	-0.00268698	-1.06938	-0.499662	0.627634	ADAM23	Homo sapiens ADAM metallopeptidase domain 23 (ADAM23), mRNA [NM_003812]	GCCTTGCACTGTTGGATTCTGGGTATGACATACTCGCAGCAGTGTTACTGGAACTATTAA
A_23_P374082	-0.609808	1.85456	-0.329445	-2.26564	-1.56598	-0.00629878	ADAM19	Homo sapiens ADAM metallopeptidase domain 19 (ADAM19), mRNA [NM_033274]	ACACCGTCCACTGTGCGTTTGTATGTGTCTGGGATCCAGGGCAATGTGAATTTTCTTTTT
A_23_P81369	-1.04792	1.94519	-0.0191238	-1.97552	-1.55542	-0.474265	ADAM19	Homo sapiens ADAM metallopeptidase domain 19 (ADAM19), mRNA [NM_033274]	GTTCAGTTGTCCCTTCAGGGTTTCTCAGAACAGCGGGACTGGTCATGCCAACCCAACTTT
A_23_P502343	-0.647933	0.520973	0.0981453	-0.586601	-0.548803	-1.02954	ADAM33	Homo sapiens ADAM metallopeptidase domain 33 (ADAM33), transcript variant 1, mRNA [NM_025220]	GGCCTCTGCAAACAAACATAATTTTGGGGACCTTCCTTCCTGTTTCTTCCCACCCTGTCT
A_33_P3369944	-0.609218	0.513821	0.144199	-0.981938	0.880385	-0.939034	ADAM21	Homo sapiens ADAM metallopeptidase domain 21 (ADAM21), mRNA [NM_003813]	ATTTAAGGATGCACATATCTGACATTGGTGCAGTGAAAGATGGTACTGTGTGTGGCCCAG
A_23_P95536	-1.09793	0.448194	0.277868	-0.821582	0.630728	-0.813609	ADAM29	Homo sapiens ADAM metallopeptidase domain 29 (ADAM29), transcript variant 1, mRNA [NM_014269]	TCCACAGGCACTGTGTCCATATAACCATCTTGAATAGTAATTGCTCACCTGCATTTTGTA
A_23_P126363	-1.12279	1.87445	0.261689	-0.859658	-0.252662	-0.812248	ADAM30	Homo sapiens ADAM metallopeptidase domain 30 (ADAM30), mRNA [NM_021794]	CTGGACAGGAAGAATCTGAAGCAAAAACTGGACAGGAAGAATCTAAAGCAAAAACTGGAC
A_21_P0005937	-0.535381	2.00793	0.00159025	-0.392539	-0.739631	-1.84007	ADAM5	ADAM metallopeptidase domain 5, pseudogene [Source:HGNC Symbol;Acc:HGNC:212] [ENST00000519063]	GTTTCAAGAAGGGGGAATGCTGTCGGGACTGAGCAGGCAATGGCCTAAAAACAATAAAAA
A_24_P300777	-0.88692	-0.489997	-0.679131	-1.67562	-0.482265	-0.590168	ADAM8	Homo sapiens ADAM metallopeptidase domain 8 (ADAM8), transcript variant 1, mRNA [NM_001109]	TATGTGGGAGAGTCAGCTATCTTGTCTGGTTTTCTTGAGACCTCAGATGTGTGTTCAGCA
A_23_P367420	-0.993911	0.975412	-1.33396	0.0818477	-1.8149	-0.752301	ADAM21	Homo sapiens ADAM metallopeptidase domain 21 (ADAM21), mRNA [NM_003813]	TTTTTGCCGCTGATTGTGATTCCTTCTTTGTCTGTTTTGACTTTCCTGTTTACTGTCGGG
A_23_P350512	-0.562206	0.887325	0.864773	-0.290323	0.287484	-0.274571	ADAM12	Homo sapiens ADAM metallopeptidase domain 12 (ADAM12), transcript variant 2, mRNA [NM_021641]	TGGCTGCAACTTAATGCTCTGATATGGCTTTTAGCATTTATTATATGAAAATAGCAGGGT
A_33_P3342663	-0.519364	1.18733	1.06014	-0.138996	0.278504	-0.293896	ADAM33	Homo sapiens ADAM metallopeptidase domain 33 (ADAM33), transcript variant 2, mRNA [NM_153202]	GCACCGAAACTTGAACCACACCAAACAGCGTCTCCTGGAAGTCGCCAACTACGTGGACCA
A_24_P230026	-0.483973	-0.0247159	0.916594	-0.215155	0.406494	-0.212115	ADAM5	Homo sapiens ADAM metallopeptidase domain 5 (pseudogene) (ADAM5), non-coding RNA [NR_001448]	AGAGACTTAATATCACGTCCAAATTTATCTGTGATTTATGCACATGTACGAGACCAAACA
A_23_P54861	-0.456372	-0.00681829	0.910552	-0.160825	0.407537	-0.153874	ADAM6	Homo sapiens ADAM metallopeptidase domain 6 (pseudogene) (ADAM6), non-coding RNA [NR_002224]	GCTGCAGGAACATGTTTCATTCCATCACTCAGTGACAGGAGGATTTCAGTGTTTTGGACT
A_21_P0000114	-0.457814	-0.0128198	0.852448	-0.189724	0.393676	-0.156826	ADAM18	Homo sapiens ADAM metallopeptidase domain 18 (ADAM18), transcript variant 2, mRNA [NM_001190956]	CATGAAGCTATGAAACCAACTATCTGTATGGTTCCTAGAGACTTCACACTTTTATTCTAC
A_23_P72527	-0.446305	-0.0306215	0.88079	-0.186477	0.382942	-0.17683	ADAM18	Homo sapiens ADAM metallopeptidase domain 18 (ADAM18), transcript variant 1, mRNA [NM_014237]	TGCAGAGTATAATCGTAATTCATCCGTTGTATCAGAAAGCGATGACGTGGGACATTAATA
A_21_P0013538	-0.820049	1.54279	2.9026	0.106294	0.416695	-0.602427	ADAM5	Homo sapiens ADAM metallopeptidase domain 5 (pseudogene) (ADAM5), non-coding RNA [NR_001448]	AACCGATGGAGGCTGTATCAGGATTTATACACAAGATTTATGAAGAAAAATATGCTGACA
A_21_P0013537	-0.699141	1.68627	1.26231	-0.897698	0.508136	0.234517	ADAM5	ADAM metallopeptidase domain 5, pseudogene [Source:HGNC Symbol;Acc:HGNC:212] [ENST00000497773]	AATGTAAGGTAATATGTATCCTGTGATATAGTCGTCTAGTTCTGGTGTAAGAAAGACCCC
A_33_P3256505	-0.738752	1.95739	0.627216	-0.468039	0.187492	-0.456879	ADAM3A	Homo sapiens ADAM metallopeptidase domain 3A (pseudogene) (ADAM3A), transcript variant 4, non-coding RNA [NR_073423]	GCCATCGGATGAAGAAAGGATATTACCAAGAAACTCACGATTAACTTAAAACTTTCAACT
A_33_P3340732	-0.787666	1.24271	0.559757	-0.37324	0.101616	0.40513	ADAM2	Homo sapiens ADAM metallopeptidase domain 2 (ADAM2), transcript variant 2, mRNA [NM_001278113]	GGCATGGTATAAGGAAATATCATAATGTAATGAGGTGGTACTATGATTAAAAGCCACTGT
A_33_P3340769	0.0385404	-0.00384593	-0.46789	0.0753577	-0.563371	0.125753	ADAM9	Homo sapiens ADAM metallopeptidase domain 9 (ADAM9), transcript variant 1, mRNA [NM_003816]	CTGAAGACAGCATGTTATTTTAACAATCAAGTATACATATTAAAAATTGTGAGCAATCTC
A_33_P3310929	-0.275629	0.861097	-0.532115	-0.0706987	0.137381	-0.693413	ADAM12	Homo sapiens ADAM metallopeptidase domain 12 (ADAM12), transcript variant 1, mRNA [NM_003474]	TTTTGTGGTTGGGGGAGGCACGGGGTGGAGTATTCTTTTTTATATCCTCAAAACAAAAAA
A_33_P3216458	-0.338781	0.667234	-0.732025	0.279596	-0.256721	-0.516105	ADAM23	Homo sapiens ADAM metallopeptidase domain 23 (ADAM23), mRNA [NM_003812]	AAATTCAAGCCCTAAATATGAGCAGCTGTCCACTCGATTCCAAGGGTAAAGTCTGTTCGG
A_33_P3380652	-0.35122	0.509127	-0.709736	0.0866344	-0.295153	-0.00954318	ADAM28	ADAM metallopeptidase domain 28 [Source:HGNC Symbol;Acc:HGNC:206] [ENST00000437154]	ATCTGGTAATTGTCCTGATGATAGATTCCAAGTCAATGGCTTCCCTTGCCATCACGGGAA
A_24_P243741	-0.88822	0.586276	0.431246	1.53944	-0.0312524	-0.581243	ADAM22	Homo sapiens ADAM metallopeptidase domain 22 (ADAM22), transcript variant 5, mRNA [NM_021721]	ACAGACACTGGATAGGTTCTGATTGCAACACTTACTTCCCTCACAATGATGATGCAAAGA
A_23_P94296	-0.70543	0.93002	0.799222	0.282194	-1.31766	-0.107723	ADAM7	Homo sapiens ADAM metallopeptidase domain 7 (ADAM7), mRNA [NM_003817]	CCATCTTGGTTGTTGTGCTTGTCCTGGTTATTGTCGGTATCGGAGTTCTTATACTATTAG
A_33_P3386775	0.193893	0.951954	0.312813	0.289589	0.784126	0.0163093	ADAM11	Homo sapiens ADAM metallopeptidase domain 11 (ADAM11), mRNA [NM_002390]	AATTCGAAAACAACCGTCCTGCTGTCCCTGTCAGGACACATGGATTTTGGCAGGGCGGGG
A_33_P3342653	-0.213946	0.650583	0.40046	0.0493555	-0.161344	-0.279014	ADAM33	Homo sapiens ADAM metallopeptidase domain 33 (ADAM33), transcript variant 2, mRNA [NM_153202]	TGGGGCTGGTGGCCCTGGAGGCTGAAGGCCAGGAGCTCCTGCTTGAGCTGGAGAAGAACC
A_33_P3256848	-0.343546	0.806881	0.472008	0.342575	0.140655	0.00281405	ADAM12	Homo sapiens ADAM metallopeptidase domain 12 (ADAM12), transcript variant 2, mRNA [NM_021641]	AACAACAGGAAGAACTGCCACTGCGAGGCCCACTGGGCACCTCCCTTCTGTGACAAGTTT
A_23_P207345	0.562151	0.0386791	0.120939	0.0202847	-0.112493	-0.9394	ADAM11	Homo sapiens ADAM metallopeptidase domain 11 (ADAM11), mRNA [NM_002390]	ACCCGTGCACACAGGTACAGTGCATCTGGGCACAGCTTTTGGATCCACACCTCTGCACAA
A_21_P0000668	0.30035	0.517557	-0.206135	-0.304461	-0.409832	-0.624452	ADAM1A	Homo sapiens ADAM metallopeptidase domain 1A (pseudogene) (ADAM1A), non-coding RNA [NR_036636]	ATAGATAGCTTTAGTGGCTCTGACTCAGATATACTGATGTAGAAGGAAGGATTCTTTCAC
A_23_P44665	-0.0595026	-0.302313	0.00251484	-0.35228	0.116036	-1.33985	ADAM32	Homo sapiens ADAM metallopeptidase domain 32 (ADAM32), mRNA [NM_145004]	AACCAGATCAGAAAGCAGCAGTCAAGCTGATACTAGCAAATCCAAATCAGAAGATAGTGC
A_23_P48886	-0.0275171	-0.442819	-0.202916	-0.226044	-0.0483232	-0.384532	ADAM10	Homo sapiens ADAM metallopeptidase domain 10 (ADAM10), mRNA [NM_001110]	CAATGTACATACCTTGTTATATGCAGACATGTATTTCTTACGTACACTGTACTTCTGTGT
A_23_P143120	-0.194765	-0.323309	0.154002	-0.305227	-0.0888679	-0.271373	ADAM17	Homo sapiens ADAM metallopeptidase domain 17 (ADAM17), mRNA [NM_003183]	GTCATGTGTTTGAACTTCCTGCAGGTAAACAGTTCTTGTGTGGTTTGGCCCTTCTCCTTT
A_23_P159227	-0.709325	-0.157243	-0.00378227	0.299325	0.166745	-0.111757	ADAM15	Homo sapiens ADAM metallopeptidase domain 15 (ADAM15), transcript variant 1, mRNA [NM_207191]	GCCACTTTGCCTCCAGACAGCTAATACTCGGGGAAATGCTTTTGGGAGCTGTGGGCGCAA
A_33_P3380693	-0.443198	-0.386141	0.0237575	0.488574	0.26454	-0.252617	ADAM15	Homo sapiens ADAM metallopeptidase domain 15 (ADAM15), transcript variant 6, mRNA [NM_207197]	GGAAGGTCCGCACAGCCTGTCTCTGCTCAGTTGCAATAAACGTGACATCTTGGGAGCGTT
A_33_P3243857	-0.212038	-0.422599	0.00780153	0.314293	0.283118	-0.288481	ADAM10	Homo sapiens ADAM metallopeptidase domain 10 (ADAM10), mRNA [NM_001110]	CTGTTCTTCGTTGCTGCATTTTCTTCACTTGCAGGCAAACTTGGCTCTCAATAAACTTTT
A_33_P3412428	-0.348825	-0.288543	0.0258346	0.378301	0.728454	-1.46575	ADAM32	Homo sapiens ADAM metallopeptidase domain 32 (ADAM32), mRNA [NM_145004]	CTGTCATCATTGGAGTTATGGTCAGATGAAAATAAGATTTCTACAGTTGGTGAGGCAGAT
A_23_P48698	-0.294029	0.0448401	0.535869	0.0105503	0.501454	-1.29831	ADAM20	Homo sapiens ADAM metallopeptidase domain 20 (ADAM20), mRNA [NM_003814]	ACATGGAAGGATTAAATGTGATGGGAAAGTTGCGTTACCTGTCACTATTGTGCCTTCTTC

## Sheet: Fig. EV2B
ProbeName	[Medium, 24717](normalized)	[Medium, 27911](normalized)	[Medium, 29428](normalized)	[Medium, 32309](normalized)	[Medium, 32484](normalized)	[Medium, 34437](normalized)	GeneSymbol	Description	Sequence
A_23_P313588	-0.0900729	2.05948	1.55169	0.0658321	-0.123806	-0.720971	TMPRSS6	transmembrane protease, serine 6 [Source:HGNC Symbol;Acc:HGNC:16517] [ENST00000442782]	GCTACCCCAGAGGTCTCAGACACGTTTGGTCATCAGACACCTTGGATGTTTATTCTAATT
A_33_P3361891	0.384921	0.969531	-0.0119085	-0.0120335	0.0327935	-0.115506	TMPRSS7	Homo sapiens transmembrane protease, serine 7 (TMPRSS7), transcript variant 1, mRNA [NM_001042575]	CAAACTTTGTTCCCTGGATTCATAAATATGTCCCTTCTCTTTTGTAATTGTACCAGTTGT
A_23_P211493	-0.335885	1.13386	0.713888	-0.0288968	0.109565	-0.01827	TMPRSS6	Homo sapiens transmembrane protease, serine 6 (TMPRSS6), transcript variant 2, mRNA [NM_153609]	AGCAAGAATGCTGGTTCTACATCCCGAGGAGTGTCTGAGGTGCGCCCCACTCTGTACAGA
A_33_P3286036	-0.543047	0.985402	0.838811	-1.67491	-1.29983	-0.912699	TMPRSS9	transmembrane protease, serine 9 [Source:HGNC Symbol;Acc:HGNC:30079] [ENST00000395264]	GTGCCTCTTGACTGGGTCACCGTTCCTAAGCTACAAGGTATTTTCGGGGCAGAAAGGTAG
A_33_P3286923	-1.05755	0.146222	0.506194	-0.166635	-0.851164	-0.315781	TMPRSS5	Homo sapiens transmembrane protease, serine 5 (TMPRSS5), transcript variant 4, mRNA [NM_001288751]	TCACCCAGGTGTCTACGCCAAGGTAGCTGAGTTTCTGGACTGGATCCATGACACTGCTCA
A_23_P102864	-0.988481	1.63769	0.2623	-0.468196	-0.71302	-0.253412	TMPRSS15	Homo sapiens transmembrane protease, serine 15 (TMPRSS15), mRNA [NM_002772]	TGCAGGCTATGAAGAAGGAGGAATAGATTCTTGTCAGGGGGATTCAGGAGGACCATTAAT
A_33_P3367939	-1.35072	1.12138	0.00259638	-0.840977	-0.782273	0.233969	TMPRSS9	Homo sapiens transmembrane protease, serine 9 (TMPRSS9), mRNA [NM_182973]	ATCTACAAGCACCCGTTCTACAATCTCTACACGCTCGACTACGACGTGGCGCTGCTGGAG
A_33_P3318097	1.38468	-2.13861	-3.07648	0.267217	0.292647	-2.72123	TMPRSS11B	Homo sapiens transmembrane protease, serine 11B (TMPRSS11B), mRNA [NM_182502]	GGCATCTCCTTATAGTAAAAGTGCAATCATATGGATGGCTAACTTTGTAATCTCTACAAA
A_23_P18751	0.634093	-2.33217	-1.88616	-0.441999	-0.298517	-1.76204	TMPRSS11E	Homo sapiens transmembrane protease, serine 11E (TMPRSS11E), mRNA [NM_014058]	CCTGATGCATCCTATGAGTTTCAACCAGGTGATGTGATGTTTGTGACAGGATTTGGAGCA
A_24_P109101	-0.344214	0.207864	-1.23536	0.472456	-1.32616	-2.06877	TMPRSS11A	Homo sapiens transmembrane protease, serine 11A (TMPRSS11A), transcript variant 1, mRNA [NM_182606]	ACACACAAGTGACTTATTACCGAAACTGGATTGCTTCAAAAACAGGCATCTAATTCACAA
A_23_P80162	-0.0217433	-0.0295515	-0.719062	0.0163393	-1.14269	0.00411224	TMPRSS3	Homo sapiens transmembrane protease, serine 3 (TMPRSS3), transcript variant D, mRNA [NM_032405]	CCATCCCACTTGGTGGAGAAGATTGTCTACCACAGCAAGTACAAGCCAAAGAGGCTGGGC
A_33_P3217845	-0.186685	-0.0375767	-0.442541	0.27414	-0.865884	-0.420579	TMPRSS11A	Homo sapiens transmembrane protease, serine 11A (TMPRSS11A), transcript variant 1, mRNA [NM_182606]	TGATATAAAACCTGGAATGTTCTGTGCCGGATATATGGAAGGAATTTATGATGCCTGCAG
A_32_P44534	-0.647762	0.733396	-0.29891	-0.377388	-0.115182	-1.03243	TMPRSS12	Homo sapiens transmembrane (C-terminal) protease, serine 12 (TMPRSS12), mRNA [NM_182559]	GATGCAGAAGTGCATTATATTTCTCGAGAGATGTGTAATTCTGAGAGGAGTTATGGGGGA
A_33_P3374678	-0.295524	0.424677	-1.33715	-0.0775504	-0.117798	-0.651476	TMPRSS11D	Homo sapiens transmembrane protease, serine 11D (TMPRSS11D), mRNA [NM_004262]	GAGTTGAAAATGCAACCAACTCTTGGCGAACTGTACAAACAAATCTTTGCTATACTTTAT
A_23_P29067	-0.119782	0.376762	-0.421691	-0.122643	-0.486958	-0.583617	TMPRSS2	Homo sapiens transmembrane protease, serine 2 (TMPRSS2), transcript variant 2, mRNA [NM_005656]	GAAGAAGAGAAAGATGTGTTTTGTTTTGGACTCTCTGTGGTCCCTTCCAATGCTGTGGGT
A_33_P3292650	-0.361635	-1.9997	-0.294637	-0.424461	-0.127084	-1.97997	TMPRSS11F	Homo sapiens transmembrane protease, serine 11F (TMPRSS11F), mRNA [NM_207407]	ATTTATTCTTTAACAGCATCTTGCCATCTATATGTTAGTAGCAGTTGGCCCAGAAAGGAC
A_33_P3216610	-0.766741	-1.43668	-0.195017	0.0152628	-0.306041		TMPRSS4	Homo sapiens transmembrane protease, serine 4 (TMPRSS4), transcript variant 6, mRNA [NM_001290094]	GAATACAGAGTTCATGCTGTAAACTACCACACTATAGGGCCTCCAATATGATAATTTATA
A_33_P3296846	-1.10179	-1.291	-0.294017	0.00208116	-0.293424	-0.572449	TMPRSS4	Homo sapiens transmembrane protease, serine 4 (TMPRSS4), transcript variant 6, mRNA [NM_001290094]	CACCCCAGGAGTATACACCAAGGTCTCAGCCTATCTCAACTGGATCTACAATGTCTGGAA
A_23_P435477	-0.642515	-1.47587	-0.94802	0.524809	-0.541812	-0.948528	TMPRSS13	Homo sapiens transmembrane protease, serine 13 (TMPRSS13), transcript variant 1, mRNA [NM_001077263]	TCTTCTCAGCTTTCTCCACCTTTCAGTTTCTCAGTTGTTTCAGAAACATAGCAATGACAT
A_21_P0000169	-0.726859	-2.62021	-1.39753	0.605253	-0.281943	-1.07232	TMPRSS13	Homo sapiens transmembrane protease, serine 13 (TMPRSS13), transcript variant 3, mRNA [NM_001206790]	TATATGGCCAGCCCTATAGTACAGTTGCAAATAGAAATAAAATACACCAAGACGACCAGT

## Sheet: Fig. EV2C
condition	rel. GFP fluorescence [%]
DMSO	100			Two-sided independent Student’s t-test with Benjamini-Hochberg FDR correction
DMSO	100
DMSO	100			group1	group2	p_value
DMSO	100			DMSO	DPC333	0
DMSO	100			DMSO	Apratastat	0
DMSO	100			DMSO	BB94	0
DMSO	100			DMSO	E64d	0
DMSO	100			DMSO	BB94 & E64d	0
DPC-333	35.5814			BB94	E64d	0.0032763
DPC-333	32.9641			BB94	BB94 & E64d	0.0061454
DPC-333	12.8051			E64d	BB94 & E64d	3.06e-05
DPC-333	13.1463
DPC-333	30.1314
DPC-333	27.1219
DPC-333	16.3935
DPC-333	14.0311
apratastat	32.2003
apratastat	28.0344
apratastat	10.7159
apratastat	10.2866
apratastat	28.6674
apratastat	26.8024
apratastat	15.1412
apratastat	14.0724
BB94	37.9601
BB94	31.305
BB94	10.1345
BB94	10.3588
BB94	25.4532
BB94	23.7125
BB94	13.0598
BB94	12.535
E64d	33.208
E64d	32.9448
E64d	51.0572
E64d	56.3739
E64d	36.7112
E64d	29.9096
E64d	36.5033
E64d	37.4616
BB94 & E64d	1.00565
BB94 & E64d	1.25213
BB94 & E64d	1.17754
BB94 & E64d	0.84792

## Sheet: Fig. EV2D
condition	rel. GFP fluorescence [%]
DMSO	100			Two-sided independent Student’s t-test with Benjamini-Hochberg FDR correction
DMSO	100
DMSO	100			group1	group2	p_value
DMSO	100			DMSO	DPC-333	4e-07
DMSO	100			DMSO	apratastat	1.18e-05
DMSO	100			DMSO	BB94	0.0001882
DMSO	100			DMSO	E64d	0.98287
DMSO	100			DMSO	BB94 & E64d	0
DPC-333	40.4959
DPC-333	43.0756
DPC-333	20.1284
DPC-333	23.3285
DPC-333	51.8512
DPC-333	58.9172
DPC-333	12.8827
DPC-333	11.1926
apratastat	33.4
apratastat	36.4186
apratastat	15.2704
apratastat	18.2834
apratastat	66.2403
apratastat	75.857
apratastat	16.8794
apratastat	12.7245
BB94	40.121
BB94	37.7747
BB94	15.489
BB94	21.1531
BB94	75.232
BB94	93.094
BB94	15.2141
BB94	14.182
E64d	50.3891
E64d	46.4803
E64d	57.8122
E64d	74.3392
E64d	237.757
E64d	251.595
E64d	42.5017
E64d	44.6584
BB94 & E64d	23.6475
BB94 & E64d	29.0728
BB94 & E64d	6.11228
BB94 & E64d	5.88007
