# Supplementary material for: ADAM10 and ADAM17 promote SARS‐CoV‐2 cell entry and spike protein‐mediated lung cell fusion
Source: EMBO Rep. 2022 May 8;23(6):e54305. doi: 10.15252/embr.202154305 (PMC9171409; doi:10.15252/embr.202154305)
Supplement: Supplementary file 2 — Source Data for Expanded View [file EMBR-23-0-s004.zip › EV_Figure_Source_Data/Expanded View Figure 3 Source Data.xlsx]

## Sheet: Fig. EV3A
cell line	sAPPα rel. to NTC [%]
NTC	88.5463			Two-sided independent Student’s t-test with Benjamini-Hochberg FDR correction
NTC	99.7906
NTC	99.5524			group1	group2	p_value
NTC	112.111			NTC	ADAM10-1	2.2e-06
ADAM10-1 (KO)	3.29423			NTC	ADAM10-2	2.2e-06
ADAM10-1 (KO)	3.77683			NTC	ADAM10/17	2.1e-06
ADAM10-1 (KO)	3.89648			NTC	ADAM17-1	0.0942042
ADAM10-1 (KO)	3.61966			NTC	ADAM17-2	0.0009922
ADAM10-2 (KO)	5.74076
ADAM10-2 (KO)	5.6913
ADAM10-2 (KO)	6.63684
ADAM10-2 (KO)	5.93849
ADAM17-1 (KO)	82.8051
ADAM17-1 (KO)	83.0345
ADAM17-1 (KO)	76.1861
ADAM17-1 (KO)	100.979
ADAM17-2 (KO)	70.9012
ADAM17-2 (KO)	60.7854
ADAM17-2 (KO)	62.1383
ADAM17-2 (KO)	70.6856
ADAM10/17 (dKO)	0.700794
ADAM10/17 (dKO)	0.770412
ADAM10/17 (dKO)	0.60334
ADAM10/17 (dKO)	0.639736
