# Supplementary material for: ADAM10 and ADAM17 promote SARS‐CoV‐2 cell entry and spike protein‐mediated lung cell fusion
Source: EMBO Rep. 2022 May 8;23(6):e54305. doi: 10.15252/embr.202154305 (PMC9171409; doi:10.15252/embr.202154305)
Supplement: Supplementary file 2 — Source Data for Expanded View [file EMBR-23-0-s004.zip › EV_Figure_Source_Data/Expanded View Figure 4 Source Data.xlsx]

## Sheet: Fig. EV4
cell line	condition	rel. area of syncytia [%] (rel. to NTC DMSO)	nuclei in syncytia [%] (rel. to NTC DMSO)
NTC	DMSO	42.3259	52.4777			Two-sided independent Student’s t-test with Benjamini-Hochberg FDR correction
NTC	DMSO	141.47	122.072
NTC	DMSO	136.607	118.527			Nuclei in Syncytia
NTC	DMSO	141.388	127.135			group1	group2	p_value
NTC	DMSO	72.7183	82.4903			NTC/DMSO	NTC/E64d	0.142008
NTC	DMSO	65.4906	97.2977
NTC	E64d	91.5376	123.768			Area of Syncytia
NTC	E64d	98.6111	103.416			group1	group2	p_value
NTC	E64d	202.703	153.592			NTC/DMSO	NTC/E64d	0.633857
NTC	E64d	98.6887	125.608
NTC	E64d	98.3903	99.6144
NTC	E64d	85.9751	129.936
