# Supplementary material for: ADAM10 and ADAM17 promote SARS‐CoV‐2 cell entry and spike protein‐mediated lung cell fusion
Source: EMBO Rep. 2022 May 8;23(6):e54305. doi: 10.15252/embr.202154305 (PMC9171409; doi:10.15252/embr.202154305)
Supplement: Supplementary file 2 — Source Data for Expanded View [file EMBR-23-0-s004.zip › EV_Figure_Source_Data/Expanded View Figure 5 Source Data.xlsx]

## Sheet: Fig. EV5B
condition	ACE2 [%] (rel. to loading contro & DMSO)
DMSO	113.9			Two-sided independent Student’s t-test with Benjamini-Hochberg FDR correction
DMSO	110.191
DMSO	91.1742			group1	group2	p_value
DMSO	84.7346			DMSO	BB94	0.955864
DMSO	98.3993			DMSO	DPC-333	0.955864
DMSO	101.601			DMSO	PMA	0.955864
BB94	115.838			BB94	DPC-333	0.955864
BB94	95.5745			BB94	PMA	0.955864
BB94	85.0867			DPC-333	PMA	0.955864
BB94	84.4164
BB94	112.584
BB94	111.035
DPC-333	106.995
DPC-333	79.0837
DPC-333	77.4638
DPC-333	96.3383
DPC-333	111.944
DPC-333	106.092
PMA	116.763
PMA	94.2159
PMA	79.9289
