# Supplementary material for: ADAM10 and ADAM17 promote SARS‐CoV‐2 cell entry and spike protein‐mediated lung cell fusion
Source: EMBO Rep. 2022 May 8;23(6):e54305. doi: 10.15252/embr.202154305 (PMC9171409; doi:10.15252/embr.202154305)
Supplement: Supplementary file 2 — Source Data for Expanded View [file EMBR-23-0-s004.zip › EV_Figure_Source_Data/Expanded View Figure 1 Source Data.xlsx]

## Sheet: Fig. EV1A
condition	TNFα [pg/ml]
BB94	1.44			One-way ANOVA with Tukey’s post-hoc multiple comparison test.
BB94	2.1
BB94	2.12			group1	group2	p_value
BB94	1.55			DMSO	BB94	6.48583e-10
DMSO	336.45			DMSO	DPC-333	7.12823e-10
DMSO	446.13			DMSO	apratastat	6.49339e-10
DMSO	365.72
DMSO	440.88
DPC-333	7.12
DPC-333	4.56
DPC-333	4.17
DPC-333	3.55
apratastat	2.03
apratastat	1.9
apratastat	1.63
apratastat	1.8

## Sheet: Fig. EV1B
concentration [µM]	condition	rel. confluence [%]
0	DMSO	100			Two-sided independent Student’s t-test with Benjamini-Hochberg FDR correction
0	DMSO	100
0	DMSO	100			group1	group2	p_value
0	DMSO	100			no significantly different condition could be observed
0	DMSO	100
0	DMSO	100
0.1	C3	99.99
0.1	C3	102.39
0.1	C3	100
0.25	C3	99.95
0.25	C3	110.86
0.25	C3	100.06
1	C3	100
1	C3	109.75
1	C3	100.07
5	C3	99.95
5	C3	95.96
5	C3	100.07
1	camostat	99.93
1	camostat	102.86
1	camostat	99.96
5	camostat	99.98
5	camostat	103.8
5	camostat	100.01
10	camostat	99.9
10	camostat	103.13
10	camostat	99.99
25	camostat	99.95
25	camostat	94.55
25	camostat	99.75
0.1	E64d	100.01
0.1	E64d	104.58
0.1	E64d	98.6
0.1	E64d	100.06
0.1	E64d	99.14
0.25	E64d	100
0.25	E64d	109.19
0.25	E64d	100.09
1	E64d	99.99
1	E64d	108.12
1	E64d	99.66
1	E64d	100.05
1	E64d	99.8
5	E64d	99.99
5	E64d	96.85
5	E64d	99.16
5	E64d	100.05
5	E64d	98.83
1	TAPI-1	99.97
1	TAPI-1	104.95
1	TAPI-1	97.07
1	TAPI-1	99.89
1	TAPI-1	96.65
5	TAPI-1	99.98
5	TAPI-1	108.65
5	TAPI-1	97.23
5	TAPI-1	100.05
5	TAPI-1	97.48
10	TAPI-1	99.83
10	TAPI-1	105.83
10	TAPI-1	94.68
10	TAPI-1	99.99
10	TAPI-1	96.83
25	TAPI-1	99.35
25	TAPI-1	90.87
25	TAPI-1	89.34
25	TAPI-1	99.95
25	TAPI-1	91
0.1	BB94	100.01
0.1	BB94	100
0.1	BB94	100
0.2	BB94	100.01
0.2	BB94	100
0.2	BB94	100
1	BB94	99.9
1	BB94	103.6
1	BB94	100.01
1	BB94	100
1	BB94	99.7
1	BB94	100
5	BB94	99.91
5	BB94	103.24
5	BB94	100.01
5	BB94	100
5	BB94	99.95
5	BB94	100
10	BB94	99.64
10	BB94	99.27
10	BB94	99.17
25	BB94	97.68
25	BB94	82.88
25	BB94	98.72

## Sheet: Fig. EV1C
concentration [µM]	condition	rel. confluence [%]
0	DMSO	100			Two-sided independent Student’s t-test with Benjamini-Hochberg FDR correction
0	DMSO	100
0	DMSO	100			group1	group2	p_value
0	DMSO	100			no significantly different condition could be observed
0	DMSO	100
0	DMSO	100
0.1	apratastat	100.014
0.1	apratastat	100.001
0.1	apratastat	100
0.2	apratastat	100.014
0.2	apratastat	100.001
0.2	apratastat	100
1	apratastat	99.9137
1	apratastat	101.174
1	apratastat	100.014
1	apratastat	100.001
1	apratastat	99.6588
1	apratastat	100
5	apratastat	99.7242
5	apratastat	101.743
5	apratastat	100.014
5	apratastat	100.001
5	apratastat	99.7922
5	apratastat	99.9995
10	apratastat	99.6834
10	apratastat	98.0584
10	apratastat	99.6663
25	apratastat	98.9452
25	apratastat	85.9436
25	apratastat	98.8848
0.1	DPC-333	99.9559
0.1	DPC-333	100.395
0.1	DPC-333	100.014
0.1	DPC-333	100.001
0.1	DPC-333	99.9757
0.1	DPC-333	100
0.2	DPC-333	100.014
0.2	DPC-333	100.001
0.2	DPC-333	100
1	DPC-333	99.8901
1	DPC-333	99.1382
1	DPC-333	100.014
1	DPC-333	100.001
1	DPC-333	99.9576
1	DPC-333	100
5	DPC-333	99.4855
5	DPC-333	87.3058
5	DPC-333	100.014
5	DPC-333	100.001
5	DPC-333	99.8517
5	DPC-333	100

## Sheet: Fig. EV1D
concentration [µM]	condition	rel. absorbance
0.0	DMSO	1			Two-sided independent Student’s t-test with Benjamini-Hochberg FDR correction
0.0	DMSO	1
0.0	DMSO	1			group1	group2	p_value
0.5	BB94	1.09896			no significantly different condition could be observed
0.5	BB94	0.909107
0.5	BB94	1.00989
1.0	BB94	1.03027
1.0	BB94	0.909816
1.0	BB94	1.02534
2.5	BB94	0.862447
2.5	BB94	0.923295
2.5	BB94	0.869089
5.0	BB94	0.872836
5.0	BB94	0.992675
5.0	BB94	0.816804
10.0	BB94	0.855235
10.0	BB94	0.994945
10.0	BB94	0.804402
15.0	BB94	0.757941
15.0	BB94	0.892649
15.0	BB94	0.73023
20.0	BB94	0.803899
20.0	BB94	0.999486
20.0	BB94	0.758318
25.0	BB94	0.761363
25.0	BB94	1.03354
25.0	BB94	0.724636
0.5	apratastat	1.06345
0.5	apratastat	1.30822
0.5	apratastat	1.05792
1.0	apratastat	1.04487
1.0	apratastat	1.19386
1.0	apratastat	1.03944
2.5	apratastat	0.961513
2.5	apratastat	1.12732
2.5	apratastat	0.956515
5.0	apratastat	0.874975
5.0	apratastat	1.24508
5.0	apratastat	0.870427
10.0	apratastat	0.878886
10.0	apratastat	1.28566
10.0	apratastat	0.874318
15.0	apratastat	0.893921
15.0	apratastat	1.27034
15.0	apratastat	0.889274
20.0	apratastat	0.951857
20.0	apratastat	1.34539
20.0	apratastat	0.946909
25.0	apratastat	1.01945
25.0	apratastat	1.39846
25.0	apratastat	1.01415
0.5	DPC-333	1.24893
0.5	DPC-333	1.30822
0.5	DPC-333	1.10936
1.0	DPC-333	1.11705
1.0	DPC-333	1.19386
1.0	DPC-333	0.945815
2.5	DPC-333	1.02611
2.5	DPC-333	1.12732
2.5	DPC-333	0.894502
5.0	DPC-333	1.02049
5.0	DPC-333	1.24508
5.0	DPC-333	0.854985
10.0	DPC-333	0.970497
10.0	DPC-333	1.28566
10.0	DPC-333	0.872737
15.0	DPC-333	0.950329
15.0	DPC-333	1.27034
15.0	DPC-333	0.911526
20.0	DPC-333	1.02134
20.0	DPC-333	1.34539
20.0	DPC-333	1.02351
25.0	DPC-333	1.10006
25.0	DPC-333	1.39846
25.0	DPC-333	1.06461

## Sheet: Fig. EV1E
condition	sAPPα rel. to DMSO [%]
DMSO	100			Two-sided independent Student’s t-test with Benjamini-Hochberg FDR correction
DMSO	100
DMSO	100			group1	group2	p_value
DMSO	100			DMSO	BB94	1.63e-05
BB94	11.3282			DMSO	DPC-333	1.19e-05
BB94	8.65969			DMSO	apratastat	0.0007577
BB94	31.0673			DMSO	TAPI-1	0.0022956
BB94	12.4363
DPC-333	25.11
DPC-333	36.3874
DPC-333	26.7909
DPC-333	18.0657
apratastat	20.7249
apratastat	51.1419
apratastat	31.1498
apratastat	7.37976
TAPI-1	68.0127
TAPI-1	57.5414
TAPI-1	38.6844
TAPI-1	31.2746

## Sheet: Fig. EV1F
condition	sAPPß rel. to DMSO [%]
DMSO	97.889			Two-sided independent Student’s t-test with Benjamini-Hochberg FDR correction
DMSO	102.932
DMSO	112.835			group1	group2	p_value
DMSO	111.657			DMSO	C3 (1 µM)	0
DMSO	88.5292			DMSO	C3 (5 µM)	0
DMSO	86.1584
C3 (1 µM)	10.6439
C3 (1 µM)	11.9823
C3 (1 µM)	14.5557
C3 (1 µM)	17.6384
C3 (1 µM)	15.5905
C3 (1 µM)	17.7062
C3 (5 µM)	9.72597
C3 (5 µM)	9.31806
C3 (5 µM)	7.76829
C3 (5 µM)	8.45392
C3 (5 µM)	11.2978
C3 (5 µM)	11.8388

## Sheet: Fig. EV1G
concentration [µM]	condition	produced viral RNA [%] (rel. to DMSO(0 µM))
0	DMSO	100			Two-sided independent Student’s t-test with Benjamini-Hochberg FDR correction
0	DMSO	100
0	DMSO	100			group1	group2	p_value
1	BB94	6.45916			DMSO	BB94/01	0
1	BB94	7.59283			DMSO	BB94/05	0
1	BB94	7.68577			DMSO	BB94/10	0
5	BB94	4.30978			DMSO	BB94/25	0
5	BB94	4.6113
5	BB94	4.77076
10	BB94	4.9531
10	BB94	5.63819
10	BB94	5.21833
25	BB94	4.6641
25	BB94	6.21242
25	BB94	6.02875

## Sheet: Fig. EV1H
condition	time [h]	produced viral RNA [%] (rel. to DMSO 12 h)
DPC-333 (5 µM)	12	33.2422			Two-sided independent Student’s t-test with Benjamini-Hochberg FDR correction
DPC-333 (5 µM)	12	51.2991
DPC-333 (5 µM)	12	40.2802			group1	group2	p_value
DPC-333 (5 µM)	24	40.0047			DMSO/12	BB94 (10 µM)/12	0.0007911
DPC-333 (5 µM)	24	69.916			DMSO/12	DPC-333 (5 µM)/12	0.00167895
DPC-333 (5 µM)	24	37.4631			DMSO/12	apratastat (10 µM)/12	0.0019122
DPC-333 (5 µM)	48	35.1948			DMSO/24	BB94 (10 µM)/24	0.01323
DPC-333 (5 µM)	48	61.2675			DMSO/24	apratastat (10 µM)/24	0.01323
DPC-333 (5 µM)	48	40.0118			DMSO/24	DPC-333 (5 µM)/24	0.0186276
DMSO	12	100			DMSO/48	apratastat (10 µM)/48	0.0279036
DMSO	12	100			DMSO/48	BB94 (10 µM)/48	0.0279036
DMSO	12	100			DMSO/48	DPC-333 (5 µM)/48	0.0279036
DMSO	24	126.823
DMSO	24	191.368
DMSO	24	131.192
DMSO	48	179.343
DMSO	48	393
DMSO	48	225.939
BB94 (10 µM)	12	27.6309
BB94 (10 µM)	12	35.8358
BB94 (10 µM)	12	41.5735
BB94 (10 µM)	24	36.5243
BB94 (10 µM)	24	47.7454
BB94 (10 µM)	24	41.3108
BB94 (10 µM)	48	25.3017
BB94 (10 µM)	48	40.9226
BB94 (10 µM)	48	29.5514
apratastat (10 µM)	12	39.6888
apratastat (10 µM)	12	56.7107
apratastat (10 µM)	12	39.9137
apratastat (10 µM)	24	47.4907
apratastat (10 µM)	24	45.2426
apratastat (10 µM)	24	41.4917
apratastat (10 µM)	48	26.0744
apratastat (10 µM)	48	41.2986
apratastat (10 µM)	48	26.1041

## Sheet: Fig. EV1I
condition	pFU/mL
DMSO	125000			One-way ANOVA with Tukey’s post-hoc multiple comparison test.
DMSO	168750
DMSO	175000
BB94	25000			group1	group2	p_value
BB94	26250			DMSO	BB94	1.207e-05
BB94	22500			DMSO	E64d	4.51e-06
E64d	6500			DMSO	BB94 & E64d	5.6e-06
E64d	4666.67			BB94	E64d	0.413628
E64d	7500			BB94	BB94 & E64d	0.613786
BB94 & E64d	14000			E64d	BB94 & E64d	0.979924
BB94 & E64d	9500
BB94 & E64d	8000
