# Supplementary material for: ADAM10 and ADAM17 promote SARS‐CoV‐2 cell entry and spike protein‐mediated lung cell fusion
Source: EMBO Rep. 2022 May 8;23(6):e54305. doi: 10.15252/embr.202154305 (PMC9171409; doi:10.15252/embr.202154305)
Supplement: Supplementary file 4 — Source Data for Figure 1 [file EMBR-23-0-s001.xlsx]

## Sheet: Fig. 1A
	loaded in duplicates

## Sheet: Fig. 1B
	A549				A549-ACE2

## Sheet: Fig. 1C
time [h]	WT A549	A549-ACE2
0	0.000722954	0.000122212
4	0.000901384	0.000197692
8	0.000888699	0.000763754
12	0.000863887	0.00251528
16	0.000903993	0.00439302
20	0.00107268	0.00619378
24	0.00131027	0.00773595
28	0.00148664	0.00920922
32	0.00180204	0.0105794
36	0.00216012	0.0120238
40	0.00260877	0.0136517
44	0.0030818	0.0152557
48	0.00346847	0.0168382
52	0.00382623	0.0186584
56	0.00434414	0.0209098
60	0.00464581	0.0229654
64	0.00508153	0.0255599
68	0.00551236	0.028381
	WT A549 (SD)	A549-ACE2 (SD)
	0.000303294	6.43657e-06
	0.00023958	2.12053e-05
	0.000237659	4.44122e-05
	0.00020099	1.61574e-06
	0.000230994	0.000132243
	0.000246126	0.000139343
	0.000300804	0.000206675
	0.000295335	0.000221897
	0.000457446	0.000281557
	0.000580758	0.000380641
	0.000600109	0.000173057
	0.00074323	0.000176347
	0.000808976	3.82377e-05
	0.000874984	0.000231356
	0.000977408	0.000148217
	0.00103182	0.000135057
	0.00124136	6.73164e-05
	0.00136346	7.13467e-06

## Sheet: Fig. 1D
concentration [µM]	condition	rel. GFP fluorescence [%]
0	DMSO	100
0	DMSO	100			Two-sided independent Student’s t-test with Benjamini-Hochberg FDR correction
0	DMSO	100
0	DMSO	100			group1	group2	p_value
0	DMSO	100			DMSO	BB94/00.1	0
0	DMSO	100			DMSO	BB94/00.2	0
0.1	BB94	34.09			DMSO	BB94/01.0	0.000137
0.1	BB94	36			DMSO	BB94/05.0	4.34e-05
0.1	BB94	38.33			DMSO	BB94/10.0	0.0001052
0.2	BB94	26.23			DMSO	BB94/25.0	0.0003404
0.2	BB94	17.34			DMSO	C3/00.1	0.901301
0.2	BB94	20.44			DMSO	C3/00.25	0.453661
1	BB94	41.37			DMSO	C3/01.0	0.670019
1	BB94	62.51			DMSO	C3/05.0	0.902071
1	BB94	9.33			DMSO	E64d/00.1	0.002513
1	BB94	7.28			DMSO	E64d/00.25	0.0001052
1	BB94	33.91			DMSO	E64d/01.0	1e-07
1	BB94	8.46			DMSO	E64d/05.0	0
5	BB94	34.85			DMSO	TAPI-1/01.0	0.0277386
5	BB94	54.2			DMSO	TAPI-1/05.0	0.0047599
5	BB94	8.24			DMSO	TAPI-1/10.0	0.0017021
5	BB94	6.36			DMSO	TAPI-1/25.0	0.0004028
5	BB94	29.91			DMSO	camostat/01.0	0.553785
5	BB94	5.93			DMSO	camostat/05.0	0.803117
10	BB94	33.62			DMSO	camostat/10.0	0.452769
10	BB94	54.31			DMSO	camostat/25.0	0.453726
10	BB94	27.71
25	BB94	33.29
25	BB94	60.43
25	BB94	28.68
0.1	C3	87.39
0.1	C3	100.9
0.1	C3	118.51
0.25	C3	83.22
0.25	C3	103.63
0.25	C3	92.42
1	C3	87.3
1	C3	110.38
1	C3	85.13
5	C3	82.6
5	C3	116.5
5	C3	93.85
0.1	E64d	49.29
0.1	E64d	62.07
0.1	E64d	10.35
0.1	E64d	54.91
0.1	E64d	11.87
0.25	E64d	36.01
0.25	E64d	48.82
0.25	E64d	27.77
1	E64d	19.29
1	E64d	15.6
1	E64d	6.56
1	E64d	17.59
1	E64d	3.38
5	E64d	10.31
5	E64d	13.62
5	E64d	3.09
5	E64d	12.18
5	E64d	2.15
1	TAPI-1	48.75
1	TAPI-1	103.74
1	TAPI-1	15.7
1	TAPI-1	58.92
1	TAPI-1	12.88
5	TAPI-1	48.68
5	TAPI-1	79.7
5	TAPI-1	13.66
5	TAPI-1	39.3
5	TAPI-1	11.27
10	TAPI-1	45.7
10	TAPI-1	66.78
10	TAPI-1	11.13
10	TAPI-1	39.07
10	TAPI-1	10.8
25	TAPI-1	37.55
25	TAPI-1	57.86
25	TAPI-1	12.54
25	TAPI-1	38.8
25	TAPI-1	10.78
1	camostat	84.39
1	camostat	129.68
1	camostat	127.48
5	camostat	82.43
5	camostat	121.89
5	camostat	112.13
10	camostat	108.73
10	camostat	136.15
10	camostat	96.57
25	camostat	98.11
25	camostat	122.63
25	camostat	104.4

## Sheet: Fig. 1E
time [h]	condition	rel. GFP fluoresence intensity
0	DMSO	4.6e-05			Two-way ANOVA with Tukey’s post-hoc multiple comparison test
0	DMSO	0
0	DMSO	1.6e-05			group1	group2	p_value
0	DMSO	0			DMSO/24	BB94 (10 µM)/24	<0.001
0	DMSO	0			DMSO/28	BB94 (10 µM)/28	<0.001
0	DMSO	1.9e-05			DMSO/32	BB94 (10 µM)/32	<0.001
0	DMSO	5e-06			DMSO/36	BB94 (10 µM)/36	<0.001
0	DMSO	0			DMSO/40	BB94 (10 µM)/40	<0.001
0	DMSO	1.3e-05			DMSO/44	BB94 (10 µM)/44	<0.001
4	DMSO	1.1e-05			DMSO/48	BB94 (10 µM)/48	<0.001
4	DMSO	2.2e-05			DMSO/28	PMA (100 ng/ml)/28	0.0339465
4	DMSO	0			DMSO/28	PMA (25 ng/ml)/28	0.0266446
4	DMSO	1.2e-05			DMSO/32	PMA (100 ng/ml)/32	0.001
4	DMSO	0			DMSO/32	PMA (25 ng/ml)/32	0.001
4	DMSO	5e-06			DMSO/32	PMA (50 ng/ml)/32	0.001
4	DMSO	0			DMSO/36	PMA (25 ng/ml)/36	<0.001
4	DMSO	3.7e-05			DMSO/36	PMA (50 ng/ml)/36	<0.001
4	DMSO	2e-06			DMSO/36	PMA (100 ng/ml)/36	<0.001
8	DMSO	8.6e-05			DMSO/40	PMA (100 ng/ml)/40	<0.001
8	DMSO	0.000124			DMSO/40	PMA (25 ng/ml)/40	<0.001
8	DMSO	0.000187			DMSO/40	PMA (50 ng/ml)/40	<0.001
8	DMSO	0.000129			DMSO/44	PMA (100 ng/ml)/44	<0.001
8	DMSO	8.6e-05			DMSO/44	PMA (25 ng/ml)/44	<0.001
8	DMSO	0.000124			DMSO/44	PMA (50 ng/ml)/44	<0.001
8	DMSO	4.1e-05			DMSO/48	PMA (100 ng/ml)/48	<0.001
8	DMSO	0.000123			DMSO/48	PMA (25 ng/ml)/48	<0.001
8	DMSO	0.000296			DMSO/48	PMA (50 ng/ml)/48	<0.001
12	DMSO	0.004285
12	DMSO	0.005243
12	DMSO	0.003889
12	DMSO	0.004973
12	DMSO	0.004587
12	DMSO	0.004995
12	DMSO	0.004697
12	DMSO	0.005073
12	DMSO	0.004029
16	DMSO	0.011661
16	DMSO	0.014246
16	DMSO	0.01439
16	DMSO	0.013391
16	DMSO	0.014959
16	DMSO	0.014108
16	DMSO	0.014403
16	DMSO	0.012992
16	DMSO	0.014475
20	DMSO	0.024784
20	DMSO	0.022046
20	DMSO	0.020934
20	DMSO	0.023719
20	DMSO	0.026012
20	DMSO	0.025912
20	DMSO	0.024717
20	DMSO	0.025568
20	DMSO	0.023776
24	DMSO	0.034005
24	DMSO	0.036436
24	DMSO	0.035145
24	DMSO	0.035325
24	DMSO	0.033104
24	DMSO	0.036126
24	DMSO	0.030003
24	DMSO	0.031023
24	DMSO	0.036384
28	DMSO	0.045339
28	DMSO	0.045944
28	DMSO	0.037454
28	DMSO	0.045167
28	DMSO	0.047369
28	DMSO	0.047091
28	DMSO	0.047134
28	DMSO	0.043024
28	DMSO	0.041263
32	DMSO	0.056519
32	DMSO	0.055106
32	DMSO	0.052473
32	DMSO	0.052903
32	DMSO	0.045206
32	DMSO	0.058445
32	DMSO	0.059027
32	DMSO	0.059078
32	DMSO	0.058658
36	DMSO	0.06609
36	DMSO	0.063382
36	DMSO	0.053968
36	DMSO	0.068252
36	DMSO	0.071408
36	DMSO	0.062818
36	DMSO	0.071188
36	DMSO	0.073124
36	DMSO	0.070782
40	DMSO	0.082514
40	DMSO	0.080614
40	DMSO	0.073971
40	DMSO	0.086551
40	DMSO	0.075498
40	DMSO	0.083185
40	DMSO	0.079546
40	DMSO	0.062741
40	DMSO	0.085614
44	DMSO	0.095703
44	DMSO	0.091038
44	DMSO	0.093638
44	DMSO	0.073483
44	DMSO	0.091206
44	DMSO	0.098845
44	DMSO	0.087133
44	DMSO	0.085513
44	DMSO	0.101024
48	DMSO	0.097421
48	DMSO	0.082306
48	DMSO	0.113727
48	DMSO	0.10657
48	DMSO	0.099181
48	DMSO	0.102507
48	DMSO	0.103279
48	DMSO	0.114012
48	DMSO	0.102118
0	BB94 (10 µM)	0
0	BB94 (10 µM)	9e-05
0	BB94 (10 µM)	3.7e-05
0	BB94 (10 µM)	6.5e-05
0	BB94 (10 µM)	3.7e-05
0	BB94 (10 µM)	0.001726
0	BB94 (10 µM)	0
0	BB94 (10 µM)	3e-06
0	BB94 (10 µM)	5.4e-05
4	BB94 (10 µM)	3.8e-05
4	BB94 (10 µM)	0.001408
4	BB94 (10 µM)	1.8e-05
4	BB94 (10 µM)	5e-05
4	BB94 (10 µM)	2e-06
4	BB94 (10 µM)	4.2e-05
4	BB94 (10 µM)	5.1e-05
4	BB94 (10 µM)	0
4	BB94 (10 µM)	7.6e-05
8	BB94 (10 µM)	8.8e-05
8	BB94 (10 µM)	0.000134
8	BB94 (10 µM)	0.001275
8	BB94 (10 µM)	0.000113
8	BB94 (10 µM)	0.000158
8	BB94 (10 µM)	8.6e-05
8	BB94 (10 µM)	5.2e-05
8	BB94 (10 µM)	8.7e-05
8	BB94 (10 µM)	0.000125
12	BB94 (10 µM)	0.003669
12	BB94 (10 µM)	0.003301
12	BB94 (10 µM)	0.003332
12	BB94 (10 µM)	0.003415
12	BB94 (10 µM)	0.003359
12	BB94 (10 µM)	0.003746
12	BB94 (10 µM)	0.004607
12	BB94 (10 µM)	0.004072
12	BB94 (10 µM)	0.003227
16	BB94 (10 µM)	0.0088
16	BB94 (10 µM)	0.009244
16	BB94 (10 µM)	0.009522
16	BB94 (10 µM)	0.011044
16	BB94 (10 µM)	0.010666
16	BB94 (10 µM)	0.011601
16	BB94 (10 µM)	0.007814
16	BB94 (10 µM)	0.009102
16	BB94 (10 µM)	0.010663
20	BB94 (10 µM)	0.015305
20	BB94 (10 µM)	0.013752
20	BB94 (10 µM)	0.013036
20	BB94 (10 µM)	0.017611
20	BB94 (10 µM)	0.015304
20	BB94 (10 µM)	0.014394
20	BB94 (10 µM)	0.017697
20	BB94 (10 µM)	0.017333
20	BB94 (10 µM)	0.012217
24	BB94 (10 µM)	0.023441
24	BB94 (10 µM)	0.020507
24	BB94 (10 µM)	0.023718
24	BB94 (10 µM)	0.019393
24	BB94 (10 µM)	0.015872
24	BB94 (10 µM)	0.017739
24	BB94 (10 µM)	0.016757
24	BB94 (10 µM)	0.016042
24	BB94 (10 µM)	0.023343
28	BB94 (10 µM)	0.028756
28	BB94 (10 µM)	0.029783
28	BB94 (10 µM)	0.019034
28	BB94 (10 µM)	0.022778
28	BB94 (10 µM)	0.026294
28	BB94 (10 µM)	0.028605
28	BB94 (10 µM)	0.02074
28	BB94 (10 µM)	0.018137
28	BB94 (10 µM)	0.018468
32	BB94 (10 µM)	0.033505
32	BB94 (10 µM)	0.025584
32	BB94 (10 µM)	0.020612
32	BB94 (10 µM)	0.020327
32	BB94 (10 µM)	0.021295
32	BB94 (10 µM)	0.035731
32	BB94 (10 µM)	0.033912
32	BB94 (10 µM)	0.022864
32	BB94 (10 µM)	0.031177
36	BB94 (10 µM)	0.027543
36	BB94 (10 µM)	0.022433
36	BB94 (10 µM)	0.023238
36	BB94 (10 µM)	0.038475
36	BB94 (10 µM)	0.041903
36	BB94 (10 µM)	0.022466
36	BB94 (10 µM)	0.039964
36	BB94 (10 µM)	0.025326
36	BB94 (10 µM)	0.036056
40	BB94 (10 µM)	0.045326
40	BB94 (10 µM)	0.04371
40	BB94 (10 µM)	0.025056
40	BB94 (10 µM)	0.027141
40	BB94 (10 µM)	0.024516
40	BB94 (10 µM)	0.041323
40	BB94 (10 µM)	0.029597
40	BB94 (10 µM)	0.025618
40	BB94 (10 µM)	0.048157
44	BB94 (10 µM)	0.048081
44	BB94 (10 µM)	0.048551
44	BB94 (10 µM)	0.051494
44	BB94 (10 µM)	0.027451
44	BB94 (10 µM)	0.031624
44	BB94 (10 µM)	0.054291
44	BB94 (10 µM)	0.026432
44	BB94 (10 µM)	0.026187
44	BB94 (10 µM)	0.02875
48	BB94 (10 µM)	0.028183
48	BB94 (10 µM)	0.029544
48	BB94 (10 µM)	0.060215
48	BB94 (10 µM)	0.05386
48	BB94 (10 µM)	0.028416
48	BB94 (10 µM)	0.033649
48	BB94 (10 µM)	0.058362
48	BB94 (10 µM)	0.030628
48	BB94 (10 µM)	0.054624
0	PMA (25 ng/ml)	4e-05
0	PMA (25 ng/ml)	5e-06
0	PMA (25 ng/ml)	0
0	PMA (25 ng/ml)	2.2e-05
0	PMA (25 ng/ml)	5e-06
0	PMA (25 ng/ml)	1.1e-05
0	PMA (25 ng/ml)	0
0	PMA (25 ng/ml)	2.5e-05
0	PMA (25 ng/ml)	0
4	PMA (25 ng/ml)	6e-06
4	PMA (25 ng/ml)	2e-06
4	PMA (25 ng/ml)	5e-06
4	PMA (25 ng/ml)	4e-06
4	PMA (25 ng/ml)	5e-05
4	PMA (25 ng/ml)	1.4e-05
4	PMA (25 ng/ml)	3.1e-05
4	PMA (25 ng/ml)	5.5e-05
4	PMA (25 ng/ml)	2e-06
8	PMA (25 ng/ml)	0.000281
8	PMA (25 ng/ml)	0.000191
8	PMA (25 ng/ml)	0.000207
8	PMA (25 ng/ml)	0.000265
8	PMA (25 ng/ml)	0.000251
8	PMA (25 ng/ml)	0.000251
8	PMA (25 ng/ml)	0.000327
8	PMA (25 ng/ml)	0.000265
8	PMA (25 ng/ml)	0.000268
12	PMA (25 ng/ml)	0.00465
12	PMA (25 ng/ml)	0.005446
12	PMA (25 ng/ml)	0.005318
12	PMA (25 ng/ml)	0.004803
12	PMA (25 ng/ml)	0.00452
12	PMA (25 ng/ml)	0.005267
12	PMA (25 ng/ml)	0.005005
12	PMA (25 ng/ml)	0.0055
12	PMA (25 ng/ml)	0.004557
16	PMA (25 ng/ml)	0.014346
16	PMA (25 ng/ml)	0.012751
16	PMA (25 ng/ml)	0.014212
16	PMA (25 ng/ml)	0.012894
16	PMA (25 ng/ml)	0.014397
16	PMA (25 ng/ml)	0.013933
16	PMA (25 ng/ml)	0.013458
16	PMA (25 ng/ml)	0.012679
16	PMA (25 ng/ml)	0.012851
20	PMA (25 ng/ml)	0.025421
20	PMA (25 ng/ml)	0.022802
20	PMA (25 ng/ml)	0.02551
20	PMA (25 ng/ml)	0.023309
20	PMA (25 ng/ml)	0.023472
20	PMA (25 ng/ml)	0.025142
20	PMA (25 ng/ml)	0.025588
20	PMA (25 ng/ml)	0.023231
20	PMA (25 ng/ml)	0.024695
24	PMA (25 ng/ml)	0.03586
24	PMA (25 ng/ml)	0.037583
24	PMA (25 ng/ml)	0.038962
24	PMA (25 ng/ml)	0.040744
24	PMA (25 ng/ml)	0.03819
24	PMA (25 ng/ml)	0.039402
24	PMA (25 ng/ml)	0.034994
24	PMA (25 ng/ml)	0.039875
24	PMA (25 ng/ml)	0.035154
28	PMA (25 ng/ml)	0.052817
28	PMA (25 ng/ml)	0.056281
28	PMA (25 ng/ml)	0.048423
28	PMA (25 ng/ml)	0.060075
28	PMA (25 ng/ml)	0.054425
28	PMA (25 ng/ml)	0.049654
28	PMA (25 ng/ml)	0.05689
28	PMA (25 ng/ml)	0.055638
28	PMA (25 ng/ml)	0.058749
32	PMA (25 ng/ml)	0.074225
32	PMA (25 ng/ml)	0.086052
32	PMA (25 ng/ml)	0.082382
32	PMA (25 ng/ml)	0.077375
32	PMA (25 ng/ml)	0.067747
32	PMA (25 ng/ml)	0.077654
32	PMA (25 ng/ml)	0.07066
32	PMA (25 ng/ml)	0.0786
32	PMA (25 ng/ml)	0.076703
36	PMA (25 ng/ml)	0.115847
36	PMA (25 ng/ml)	0.110036
36	PMA (25 ng/ml)	0.091026
36	PMA (25 ng/ml)	0.101456
36	PMA (25 ng/ml)	0.104852
36	PMA (25 ng/ml)	0.102862
36	PMA (25 ng/ml)	0.095842
36	PMA (25 ng/ml)	0.106495
36	PMA (25 ng/ml)	0.104147
40	PMA (25 ng/ml)	0.124412
40	PMA (25 ng/ml)	0.132016
40	PMA (25 ng/ml)	0.131053
40	PMA (25 ng/ml)	0.138173
40	PMA (25 ng/ml)	0.137832
40	PMA (25 ng/ml)	0.133198
40	PMA (25 ng/ml)	0.14499
40	PMA (25 ng/ml)	0.118199
40	PMA (25 ng/ml)	0.132717
44	PMA (25 ng/ml)	0.165115
44	PMA (25 ng/ml)	0.163608
44	PMA (25 ng/ml)	0.152918
44	PMA (25 ng/ml)	0.143836
44	PMA (25 ng/ml)	0.173118
44	PMA (25 ng/ml)	0.160672
44	PMA (25 ng/ml)	0.164634
44	PMA (25 ng/ml)	0.160064
44	PMA (25 ng/ml)	0.166596
48	PMA (25 ng/ml)	0.181693
48	PMA (25 ng/ml)	0.169116
48	PMA (25 ng/ml)	0.181262
48	PMA (25 ng/ml)	0.188577
48	PMA (25 ng/ml)	0.187044
48	PMA (25 ng/ml)	0.191149
48	PMA (25 ng/ml)	0.177399
48	PMA (25 ng/ml)	0.189038
48	PMA (25 ng/ml)	0.18546
0	PMA (50 ng/ml)	0.00083
0	PMA (50 ng/ml)	1.4e-05
0	PMA (50 ng/ml)	8e-05
0	PMA (50 ng/ml)	0
0	PMA (50 ng/ml)	6.8e-05
0	PMA (50 ng/ml)	4.7e-05
0	PMA (50 ng/ml)	6.6e-05
0	PMA (50 ng/ml)	4.4e-05
0	PMA (50 ng/ml)	7.6e-05
4	PMA (50 ng/ml)	7.8e-05
4	PMA (50 ng/ml)	4.4e-05
4	PMA (50 ng/ml)	8.3e-05
4	PMA (50 ng/ml)	2.9e-05
4	PMA (50 ng/ml)	4.3e-05
4	PMA (50 ng/ml)	5.5e-05
4	PMA (50 ng/ml)	2.5e-05
4	PMA (50 ng/ml)	0.00073
4	PMA (50 ng/ml)	3.8e-05
8	PMA (50 ng/ml)	0.000274
8	PMA (50 ng/ml)	0.000285
8	PMA (50 ng/ml)	0.000284
8	PMA (50 ng/ml)	0.000304
8	PMA (50 ng/ml)	0.000405
8	PMA (50 ng/ml)	0.000353
8	PMA (50 ng/ml)	0.001007
8	PMA (50 ng/ml)	0.000477
8	PMA (50 ng/ml)	0.000281
12	PMA (50 ng/ml)	0.005075
12	PMA (50 ng/ml)	0.005667
12	PMA (50 ng/ml)	0.006222
12	PMA (50 ng/ml)	0.005206
12	PMA (50 ng/ml)	0.005059
12	PMA (50 ng/ml)	0.005467
12	PMA (50 ng/ml)	0.00463
12	PMA (50 ng/ml)	0.005711
12	PMA (50 ng/ml)	0.005692
16	PMA (50 ng/ml)	0.014438
16	PMA (50 ng/ml)	0.013242
16	PMA (50 ng/ml)	0.014057
16	PMA (50 ng/ml)	0.01278
16	PMA (50 ng/ml)	0.013584
16	PMA (50 ng/ml)	0.012793
16	PMA (50 ng/ml)	0.014554
16	PMA (50 ng/ml)	0.014334
16	PMA (50 ng/ml)	0.014319
20	PMA (50 ng/ml)	0.024374
20	PMA (50 ng/ml)	0.025511
20	PMA (50 ng/ml)	0.024888
20	PMA (50 ng/ml)	0.022225
20	PMA (50 ng/ml)	0.0226
20	PMA (50 ng/ml)	0.024319
20	PMA (50 ng/ml)	0.021635
20	PMA (50 ng/ml)	0.025815
20	PMA (50 ng/ml)	0.024979
24	PMA (50 ng/ml)	0.033621
24	PMA (50 ng/ml)	0.034857
24	PMA (50 ng/ml)	0.033078
24	PMA (50 ng/ml)	0.036709
24	PMA (50 ng/ml)	0.038525
24	PMA (50 ng/ml)	0.037508
24	PMA (50 ng/ml)	0.038557
24	PMA (50 ng/ml)	0.038458
24	PMA (50 ng/ml)	0.03905
28	PMA (50 ng/ml)	0.047661
28	PMA (50 ng/ml)	0.047166
28	PMA (50 ng/ml)	0.055717
28	PMA (50 ng/ml)	0.051574
28	PMA (50 ng/ml)	0.050366
28	PMA (50 ng/ml)	0.055078
28	PMA (50 ng/ml)	0.055956
28	PMA (50 ng/ml)	0.055932
28	PMA (50 ng/ml)	0.055063
32	PMA (50 ng/ml)	0.065966
32	PMA (50 ng/ml)	0.071051
32	PMA (50 ng/ml)	0.076644
32	PMA (50 ng/ml)	0.076635
32	PMA (50 ng/ml)	0.077412
32	PMA (50 ng/ml)	0.065079
32	PMA (50 ng/ml)	0.07614
32	PMA (50 ng/ml)	0.07875
32	PMA (50 ng/ml)	0.070381
36	PMA (50 ng/ml)	0.093538
36	PMA (50 ng/ml)	0.10424
36	PMA (50 ng/ml)	0.101518
36	PMA (50 ng/ml)	0.088939
36	PMA (50 ng/ml)	0.086856
36	PMA (50 ng/ml)	0.101669
36	PMA (50 ng/ml)	0.101108
36	PMA (50 ng/ml)	0.10656
36	PMA (50 ng/ml)	0.096552
40	PMA (50 ng/ml)	0.127031
40	PMA (50 ng/ml)	0.115959
40	PMA (50 ng/ml)	0.131718
40	PMA (50 ng/ml)	0.136879
40	PMA (50 ng/ml)	0.131962
40	PMA (50 ng/ml)	0.124093
40	PMA (50 ng/ml)	0.118283
40	PMA (50 ng/ml)	0.126799
40	PMA (50 ng/ml)	0.112298
44	PMA (50 ng/ml)	0.151764
44	PMA (50 ng/ml)	0.142955
44	PMA (50 ng/ml)	0.15292
44	PMA (50 ng/ml)	0.150132
44	PMA (50 ng/ml)	0.142068
44	PMA (50 ng/ml)	0.137597
44	PMA (50 ng/ml)	0.156854
44	PMA (50 ng/ml)	0.159803
44	PMA (50 ng/ml)	0.166598
48	PMA (50 ng/ml)	0.178081
48	PMA (50 ng/ml)	0.168076
48	PMA (50 ng/ml)	0.159399
48	PMA (50 ng/ml)	0.173277
48	PMA (50 ng/ml)	0.17773
48	PMA (50 ng/ml)	0.160176
48	PMA (50 ng/ml)	0.175312
48	PMA (50 ng/ml)	0.187514
48	PMA (50 ng/ml)	0.164533
0	PMA (100 ng/ml)	5e-06
0	PMA (100 ng/ml)	3e-05
0	PMA (100 ng/ml)	6e-06
0	PMA (100 ng/ml)	0
0	PMA (100 ng/ml)	0
0	PMA (100 ng/ml)	7.2e-05
0	PMA (100 ng/ml)	8e-06
0	PMA (100 ng/ml)	3.9e-05
0	PMA (100 ng/ml)	1.3e-05
4	PMA (100 ng/ml)	9e-06
4	PMA (100 ng/ml)	5.7e-05
4	PMA (100 ng/ml)	1.9e-05
4	PMA (100 ng/ml)	2.9e-05
4	PMA (100 ng/ml)	6.3e-05
4	PMA (100 ng/ml)	1.3e-05
4	PMA (100 ng/ml)	1.3e-05
4	PMA (100 ng/ml)	2.6e-05
4	PMA (100 ng/ml)	6.2e-05
8	PMA (100 ng/ml)	0.000291
8	PMA (100 ng/ml)	0.000464
8	PMA (100 ng/ml)	0.000241
8	PMA (100 ng/ml)	0.000281
8	PMA (100 ng/ml)	0.000339
8	PMA (100 ng/ml)	0.000167
8	PMA (100 ng/ml)	0.000263
8	PMA (100 ng/ml)	0.000339
8	PMA (100 ng/ml)	0.000129
12	PMA (100 ng/ml)	0.005704
12	PMA (100 ng/ml)	0.005819
12	PMA (100 ng/ml)	0.005308
12	PMA (100 ng/ml)	0.004875
12	PMA (100 ng/ml)	0.006494
12	PMA (100 ng/ml)	0.005284
12	PMA (100 ng/ml)	0.005495
12	PMA (100 ng/ml)	0.004613
12	PMA (100 ng/ml)	0.006519
16	PMA (100 ng/ml)	0.014324
16	PMA (100 ng/ml)	0.015701
16	PMA (100 ng/ml)	0.013428
16	PMA (100 ng/ml)	0.014892
16	PMA (100 ng/ml)	0.013283
16	PMA (100 ng/ml)	0.013095
16	PMA (100 ng/ml)	0.015415
16	PMA (100 ng/ml)	0.015677
16	PMA (100 ng/ml)	0.01341
20	PMA (100 ng/ml)	0.023305
20	PMA (100 ng/ml)	0.026493
20	PMA (100 ng/ml)	0.024821
20	PMA (100 ng/ml)	0.025602
20	PMA (100 ng/ml)	0.026647
20	PMA (100 ng/ml)	0.024022
20	PMA (100 ng/ml)	0.0222
20	PMA (100 ng/ml)	0.023465
20	PMA (100 ng/ml)	0.027395
24	PMA (100 ng/ml)	0.039287
24	PMA (100 ng/ml)	0.040365
24	PMA (100 ng/ml)	0.032679
24	PMA (100 ng/ml)	0.036483
24	PMA (100 ng/ml)	0.040834
24	PMA (100 ng/ml)	0.036806
24	PMA (100 ng/ml)	0.040831
24	PMA (100 ng/ml)	0.039056
24	PMA (100 ng/ml)	0.036357
28	PMA (100 ng/ml)	0.056182
28	PMA (100 ng/ml)	0.047169
28	PMA (100 ng/ml)	0.057648
28	PMA (100 ng/ml)	0.053372
28	PMA (100 ng/ml)	0.056713
28	PMA (100 ng/ml)	0.051537
28	PMA (100 ng/ml)	0.05452
28	PMA (100 ng/ml)	0.057826
28	PMA (100 ng/ml)	0.056613
32	PMA (100 ng/ml)	0.07747
32	PMA (100 ng/ml)	0.073011
32	PMA (100 ng/ml)	0.079161
32	PMA (100 ng/ml)	0.079631
32	PMA (100 ng/ml)	0.076874
32	PMA (100 ng/ml)	0.064402
32	PMA (100 ng/ml)	0.073325
32	PMA (100 ng/ml)	0.075749
32	PMA (100 ng/ml)	0.077987
36	PMA (100 ng/ml)	0.097869
36	PMA (100 ng/ml)	0.105187
36	PMA (100 ng/ml)	0.103066
36	PMA (100 ng/ml)	0.103091
36	PMA (100 ng/ml)	0.08858
36	PMA (100 ng/ml)	0.103962
36	PMA (100 ng/ml)	0.097857
36	PMA (100 ng/ml)	0.10051
36	PMA (100 ng/ml)	0.105249
40	PMA (100 ng/ml)	0.126086
40	PMA (100 ng/ml)	0.129897
40	PMA (100 ng/ml)	0.129868
40	PMA (100 ng/ml)	0.125725
40	PMA (100 ng/ml)	0.130892
40	PMA (100 ng/ml)	0.130795
40	PMA (100 ng/ml)	0.120153
40	PMA (100 ng/ml)	0.129424
40	PMA (100 ng/ml)	0.113793
44	PMA (100 ng/ml)	0.156042
44	PMA (100 ng/ml)	0.157308
44	PMA (100 ng/ml)	0.151671
44	PMA (100 ng/ml)	0.15367
44	PMA (100 ng/ml)	0.144298
44	PMA (100 ng/ml)	0.140592
44	PMA (100 ng/ml)	0.155046
44	PMA (100 ng/ml)	0.154746
44	PMA (100 ng/ml)	0.148979
48	PMA (100 ng/ml)	0.174916
48	PMA (100 ng/ml)	0.171752
48	PMA (100 ng/ml)	0.161353
48	PMA (100 ng/ml)	0.177919
48	PMA (100 ng/ml)	0.174172
48	PMA (100 ng/ml)	0.163304
48	PMA (100 ng/ml)	0.174935
48	PMA (100 ng/ml)	0.168824
48	PMA (100 ng/ml)	0.180673

## Sheet: Fig. 1F
concentration [µM]	condition	rel. GFP fluorescence [%]
0	DMSO	100			Two-sided independent Student’s t-test with Benjamini-Hochberg FDR correction
0	DMSO	100
0	DMSO	100			group1	group2	p_value
0	DMSO	100			DMSO	DPC-333/00.1	4.62e-05
0	DMSO	100			DMSO	DPC-333/00.2	0
0	DMSO	100			DMSO	DPC-333/01.0	2.04e-05
0.1	DPC-333	55.06			DMSO	DPC-333/05.0	4.11e-05
0.1	DPC-333	63.31			DMSO	apratastat/00.1	2.5e-06
0.1	DPC-333	21.73			DMSO	apratastat/00.2	0
0.1	DPC-333	30.13			DMSO	apratastat/01.0	5.73e-05
0.1	DPC-333	49.86			DMSO	apratastat/05.0	0.0002619
0.1	DPC-333	25.02			DMSO	apratastat/10.0	5.73e-05
0.2	DPC-333	19.73			DMSO	apratastat/25.0	0.0001735
0.2	DPC-333	19.35
0.2	DPC-333	16.57
1	DPC-333	39.95
1	DPC-333	55.23
1	DPC-333	11.16
1	DPC-333	9.51
1	DPC-333	29.12
1	DPC-333	9.53
5	DPC-333	42.45
5	DPC-333	55.32
5	DPC-333	7.58
5	DPC-333	7.46
5	DPC-333	32.71
5	DPC-333	5.56
0.1	apratastat	48.25
0.1	apratastat	44.68
0.1	apratastat	33.23
0.2	apratastat	20.57
0.2	apratastat	18.1
0.2	apratastat	27.36
1	apratastat	34.78
1	apratastat	65.18
1	apratastat	8.36
1	apratastat	11.49
1	apratastat	38.2
1	apratastat	9.62
5	apratastat	40.11
5	apratastat	76.84
5	apratastat	8.66
5	apratastat	10.21
5	apratastat	34.33
5	apratastat	8.5
10	apratastat	40.79
10	apratastat	58.96
10	apratastat	32.36
25	apratastat	34.39
25	apratastat	64.39
25	apratastat	39.01

## Sheet: Fig. 1G
concentration [nM]	condition	rel. GFP fluorescence [%]
200	apratastat	26.2042			Two-sided independent Student’s t-test with Benjamini-Hochberg FDR correction
200	apratastat	39.5003
200	apratastat	41			group1	group2	p_value
200	apratastat	35.7088			DMSO	1/BB94	0.012049
200	apratastat	14.5301			DMSO	10/BB94	3.54e-05
200	apratastat	21.6918			DMSO	100/BB94	6e-07
100	apratastat	28.5368			DMSO	200/BB94	5e-07
100	apratastat	37.7591			DMSO	50/BB94	9.74e-05
100	apratastat	42.5343			DMSO	1/DPC-333	0.368945
100	apratastat	34.1434			DMSO	10/DPC-333	0.000875
100	apratastat	27.265			DMSO	100/DPC-333	1e-07
100	apratastat	24.3859			DMSO	200/DPC-333	0
50	apratastat	35.0162			DMSO	50/DPC-333	0
50	apratastat	52.2578			DMSO	1/apratastat	0.116848
50	apratastat	40.9805			DMSO	10/apratastat	0.0017685
50	apratastat	46.8656			DMSO	100/apratastat	0
50	apratastat	29.7549			DMSO	200/apratastat	1e-07
50	apratastat	32.1245			DMSO	50/apratastat	1e-07
10	apratastat	50.8784
10	apratastat	95.7024
10	apratastat	73.7643
10	apratastat	71.9292
10	apratastat	73.8978
10	apratastat	74.8473
1	apratastat	78.1932
1	apratastat	97.2187
1	apratastat	92.1122
1	apratastat	77.1115
1	apratastat	112.369
1	apratastat	79.9452
200	BB94	34.9086
200	BB94	57.0065
200	BB94	42.1736
200	BB94	35.7925
200	BB94	23.8035
200	BB94	30.693
100	BB94	51.9972
100	BB94	61.7587
100	BB94	59.0677
100	BB94	58.7353
100	BB94	40.8043
100	BB94	43.3368
50	BB94	58.5633
50	BB94	81.9021
50	BB94	78.4407
50	BB94	65.5451
50	BB94	51.5021
50	BB94	57.239
10	BB94	87.6919
10	BB94	85.0873
10	BB94	81.0556
10	BB94	80.7552
10	BB94	80.4918
10	BB94	92.322
1	BB94	96.087
1	BB94	91.8031
1	BB94	100.901
1	BB94	86.3471
1	BB94	93.9059
1	BB94	91.5059
200	DPC-333	25.7617
200	DPC-333	29.1574
200	DPC-333	25.8486
200	DPC-333	39.5325
200	DPC-333	25.158
200	DPC-333	25.508
100	DPC-333	28.0722
100	DPC-333	47.8324
100	DPC-333	31.5526
100	DPC-333	48.0635
100	DPC-333	31.4798
100	DPC-333	33.9905
50	DPC-333	39.9712
50	DPC-333	52.8678
50	DPC-333	49.0168
50	DPC-333	51.3971
50	DPC-333	40.1478
50	DPC-333	50.051
10	DPC-333	57.3413
10	DPC-333	89.4103
10	DPC-333	81.3616
10	DPC-333	76.8699
10	DPC-333	75.0701
10	DPC-333	83.1706
1	DPC-333	82.4749
1	DPC-333	97.995
1	DPC-333	90.006
1	DPC-333	95.8601
1	DPC-333	112.253
1	DPC-333	96.7921
0	DMSO	100
0	DMSO	100
0	DMSO	100
0	DMSO	100
0	DMSO	100
0	DMSO	100

## Sheet: Fig. 1H
condition	infected cells [%] (rel. to virus control w/o DMSO)
DMSO	124.76			One-way ANOVA with Tukey’s post-hoc multiple comparison test.
DMSO	98.96
DMSO	110.55			group1	group2	p_value
BB94	60.95			DMSO	BB94	0.0176671
BB94	23.03			DMSO	DPC-333	0.0068383
BB94	37.47			DMSO	apratastat	0.0420103
DPC-333	25.31			DMSO	TAPI-1	0.0460382
DPC-333	34.83
DPC-333	27.44
apratastat	81.43
apratastat	25.52
apratastat	44.59
TAPI-1	86.67
TAPI-1	23.44
TAPI-1	44.59

## Sheet: Fig. 1I
condition	infected cells [%] (rel. to virus control w/o DMSO)
DMSO	96.3724			One-way ANOVA with Tukey’s post-hoc multiple comparison test.
DMSO	59.5018
DMSO	112.451			group1	group2	p_value
BB94	84.5793			DMSO	BB94	0.716986
BB94	51.845			DMSO	DPC-333	0.9
BB94	71.7899			DMSO	apratastat	0.9
DPC-333	92.2207			DMSO	TAPI-1	0.9
DPC-333	58.5793
DPC-333	100
DPC-333	88.0814
DPC-333	72.2667
apratastat	75.369
apratastat	110.117
apratastat	92.4419
apratastat	95.2
TAPI-1	96.3724
TAPI-1	59.5018
TAPI-1	112.451
