# Supplementary material for: ADAM10 and ADAM17 promote SARS‐CoV‐2 cell entry and spike protein‐mediated lung cell fusion
Source: EMBO Rep. 2022 May 8;23(6):e54305. doi: 10.15252/embr.202154305 (PMC9171409; doi:10.15252/embr.202154305)
Supplement: Supplementary file 5 — Source Data for Figure 2 [file EMBR-23-0-s007.xlsx]

## Sheet: Fig. 2A
condition	strain	produced viral RNA [%] (rel. to DMSO)
DMSO	WT (MUC-IMB-1)	100			Two-sided independent Student’s t-test with Benjamini-Hochberg FDR correction
DMSO	WT (MUC-IMB-1)	100
DMSO	WT (MUC-IMB-1)	100			group1	group2	p_value
DMSO	WT (MUC-IMB-1)	100			B.1.1.529 (Omicron)/DMSO	B.1.1.529 (Omicron)/BB94	0.0052011
DMSO	WT (MUC-IMB-1)	100			B.1.1.7 (Alpha)/DMSO	B.1.1.7 (Alpha)/BB94	1e-07
DMSO	WT (MUC-IMB-1)	100			WT (MUC-IMB-1)/DMSO	WT (MUC-IMB-1)/BB94	1e-07
DMSO	WT (MUC-IMB-1)	100
DMSO	B.1.1.7 (Alpha)	100
DMSO	B.1.1.7 (Alpha)	100
DMSO	B.1.1.7 (Alpha)	100
DMSO	B.1.1.529 (Omicron)	100
DMSO	B.1.1.529 (Omicron)	100
DMSO	B.1.1.529 (Omicron)	100
DMSO	B.1.1.529 (Omicron)	100
BB94	WT (MUC-IMB-1)	8.13
BB94	WT (MUC-IMB-1)	9.85
BB94	WT (MUC-IMB-1)	8.16
BB94	WT (MUC-IMB-1)	23.901
BB94	WT (MUC-IMB-1)	24.6941
BB94	WT (MUC-IMB-1)	46.5029
BB94	WT (MUC-IMB-1)	42.2929
BB94	B.1.1.7 (Alpha)	14.43
BB94	B.1.1.7 (Alpha)	12.53
BB94	B.1.1.7 (Alpha)	14.1
BB94	B.1.1.529 (Omicron)	28.3471
BB94	B.1.1.529 (Omicron)	37.2678
BB94	B.1.1.529 (Omicron)	77.224
BB94	B.1.1.529 (Omicron)	49.6215

## Sheet: Fig. 2B
condition	strain	produced viral RNA [%] (rel. to DMSO)
DMSO	Innsbruck 1.2	100			Two-sided independent Student’s t-test with Benjamini-Hochberg FDR correction
DMSO	Innsbruck 1.2	100
DMSO	Innsbruck 1.2	100			group1	group2	p_value
DMSO	Innsbruck 1.2	100			DMSO/B.1.351 (Beta)	BB94/B.1.351 (Beta)	0
DMSO	Innsbruck 1.2	100			DMSO/B.1.617.2 (Delta)	BB94/B.1.617.2 (Delta)	0.0146989
BB94	Innsbruck 1.2	11.3981			DMSO/Innsbruck 1.2	BB94/Innsbruck 1.2	3e-07
BB94	Innsbruck 1.2	19.0285			DMSO/B.1.351 (Beta)	DPC-333/B.1.351 (Beta)	3.7e-06
BB94	Innsbruck 1.2	16.2781			DMSO/B.1.617.2 (Delta)	DPC-333/B.1.617.2 (Delta)	0.0207751
BB94	Innsbruck 1.2	34.432			DMSO/Innsbruck 1.2	DPC-333/Innsbruck 1.2	9e-07
BB94	Innsbruck 1.2	15.8149
DPC-333	Innsbruck 1.2	19.817
DPC-333	Innsbruck 1.2	26.9855
DPC-333	Innsbruck 1.2	19.6642
DPC-333	Innsbruck 1.2	42.958
DPC-333	Innsbruck 1.2	29.8895
DMSO	B.1.351 (Beta)	100
DMSO	B.1.351 (Beta)	100
DMSO	B.1.351 (Beta)	100
BB94	B.1.351 (Beta)	7.56322
BB94	B.1.351 (Beta)	7.30896
BB94	B.1.351 (Beta)	6.67673
DPC-333	B.1.351 (Beta)	7.65942
DPC-333	B.1.351 (Beta)	5.96648
DPC-333	B.1.351 (Beta)	11.8744
DMSO	B.1.617.2 (Delta)	100
DMSO	B.1.617.2 (Delta)	100
DMSO	B.1.617.2 (Delta)	100
BB94	B.1.617.2 (Delta)	55.3372
BB94	B.1.617.2 (Delta)	14.3407
BB94	B.1.617.2 (Delta)	12.5833
DPC-333	B.1.617.2 (Delta)	62.6081
DPC-333	B.1.617.2 (Delta)	15.1318
DPC-333	B.1.617.2 (Delta)	25.5942

## Sheet: Fig. 2C
condition	produced viral RNA [%] (rel. to DMSO)
DMSO	100			Two-sided independent Student’s t-test with Benjamini-Hochberg FDR correction
DMSO	100
DMSO	100			group1	group2	p_value
DMSO	100			DMSO	camostat	0.0018855
DMSO	100			DMSO	BB94 (10 µM)	1e-07
DMSO	100			DMSO	BB94 (1 µM)	0.499404
DMSO	100			DMSO	camostat+BB94 (10 µM)	6.4e-06
DMSO	100			DMSO	camostat+BB94 (1 µM)	1e-06
DMSO	100
DMSO	100
camostat	21.1942
camostat	18.174
camostat	31.7171
camostat	79.2783
camostat	14.125
camostat	55.6522
camostat	37.2868
camostat	20.7334
camostat	19.2357
camostat	35.0052
BB94 (10 µM)	43.3349
BB94 (10 µM)	30.8119
BB94 (10 µM)	40.181
BB94 (10 µM)	37.6979
BB94 (10 µM)	42.2312
BB94 (10 µM)	6.87269
BB94 (10 µM)	26.7039
BB94 (10 µM)	52.9857
BB94 (10 µM)	21.9027
BB94 (10 µM)	23.1564
BB94 (1 µM)	51.9427
BB94 (1 µM)	135.002
BB94 (1 µM)	47.3575
BB94 (1 µM)	90.856
BB94 (1 µM)	106.403
camostat+BB94 (10 µM)	9.90099
camostat+BB94 (10 µM)	18.6045
camostat+BB94 (10 µM)	38.6402
camostat+BB94 (10 µM)	31.9615
camostat+BB94 (10 µM)	7.11756
camostat+BB94 (1 µM)	13.7401
camostat+BB94 (1 µM)	34.7636
camostat+BB94 (1 µM)	30.3803
camostat+BB94 (1 µM)	37.5113
camostat+BB94 (1 µM)	27.5805

## Sheet: Fig. 2D
condition	rel. GFP fluorescence [%]
DMSO	100			Two-sided independent Student’s t-test with Benjamini-Hochberg FDR correction
DMSO	100
DMSO	100			group1	group2	p_value
DMSO	100			DMSO	DPC-333	5e-07
DMSO	100			DMSO	apratastat	0
DPC-333	35.9553			DMSO	BB94	5.9e-06
DPC-333	38.0597			DMSO	E64d	0.0982847
DPC-333	50.2126			DMSO	camostat	0.0659323
DPC-333	45.432			DMSO	camostat & BB94	0
DPC-333	33.3065			DMSO	BB94 & E64d	0
apratastat	21.6413			DMSO	E64d & camostat	0
apratastat	29.7857			DMSO	BB94 & E64d & camostat	0
apratastat	33.1723			BB94	BB94 & E64d & camostat	0.0094725
apratastat	34.0858			BB94 & E64d	BB94 & E64d & camostat	0.0030068
apratastat	23.6111
BB94	11.2381
BB94	27.9682
BB94	21.3824
BB94	16.2971
BB94	43.8541
E64d	16.65
E64d	5.60486
E64d	115.563
E64d	73.97
E64d	77.7559
camostat	22.0546
camostat	40.3376
camostat	130.354
camostat	40.8142
camostat	35.1549
camostat & BB94	5.23044
camostat & BB94	7.56141
camostat & BB94	15.3293
camostat & BB94	1.38122
camostat & BB94	7.39905
BB94 & E64d	4.44809
BB94 & E64d	9.88092
BB94 & E64d	7.17218
BB94 & E64d	12.4529
BB94 & E64d	7.10688
E64d & camostat	0.315215
E64d & camostat	0.137443
E64d & camostat	10.44
E64d & camostat	2.53042
E64d & camostat	1.58157
BB94 & E64d & camostat	0.518356
BB94 & E64d & camostat	0.909859
BB94 & E64d & camostat	2.71179
BB94 & E64d & camostat	0.996047
BB94 & E64d & camostat	0.223421

## Sheet: Fig. 2E
condition	rel. GFP fluorescence [%]
DMSO	100			Two-sided independent Student’s t-test with Benjamini-Hochberg FDR correction
DMSO	100
DMSO	100			group1	group2	p_value
DMSO	100			DMSO	BB94	4.6e-06
DMSO	100			DMSO	E64d	0.360181
BB94	13.2705			DMSO	camostat	0.946898
BB94	21.1301			DMSO	camostat & BB94	0.0223187
BB94	36.6667			DMSO	BB94 & E64d	0.190691
BB94	31.5381			DMSO	E64d & camostat	0.0005452
BB94	37.5096			DMSO	BB94 & E64d & camostat	2e-07
E64d	69.1957			E64d	E64d & camostat	0.0489349
E64d	71.9927			E64d	BB94 & E64d & camostat	0.0332709
E64d	125.474
E64d	241.766
E64d	216.648
camostat	51.4659
camostat	66.7205
camostat	132.859
camostat	220.787
camostat	39.7535
camostat & BB94	16.7973
camostat & BB94	44.4994
camostat & BB94	47.8988
camostat & BB94	90.5877
camostat & BB94	14.704
BB94 & E64d	9.77286
BB94 & E64d	27.5611
BB94 & E64d	19.4506
BB94 & E64d	159.105
BB94 & E64d	27.6065
E64d & camostat	6.10625
E64d & camostat	9.18989
E64d & camostat	36.3318
E64d & camostat	55.113
E64d & camostat	3.55294
BB94 & E64d & camostat	2.80557
BB94 & E64d & camostat	8.69994
BB94 & E64d & camostat	8.83472
BB94 & E64d & camostat	23.9852
BB94 & E64d & camostat	8.98384
