# Supplementary material for: ADAM10 and ADAM17 promote SARS‐CoV‐2 cell entry and spike protein‐mediated lung cell fusion
Source: EMBO Rep. 2022 May 8;23(6):e54305. doi: 10.15252/embr.202154305 (PMC9171409; doi:10.15252/embr.202154305)
Supplement: Supplementary file 6 — Source Data for Figure 3 [file EMBR-23-0-s002.xlsx]

## Sheet: Fig. 3A
						loaded in duplicates

## Sheet: Fig. 3B
cell line	mature ADAM10 [%] (rel. to loading control & NTC)		cell line	mature ADAM17 [%] (rel. to loading control & NTC)
NTC	100		NTC	100			Two-sided independent Student’s t-test with Benjamini-Hochberg FDR correction
NTC	100		NTC	100
NTC	100		NTC	100			mature ADAM10				mature ADAM17
NTC	100		NTC	100			group1	group2	p_value		group1	group2	p_value
ADAM10-1 (KO)	3.17		ADAM10-1 (KO)	134.437			NTC	ADAM10-1	2.1e-06		NTC	ADAM10-1	0.0088318
ADAM10-1 (KO)	20.15		ADAM10-1 (KO)	127.493			NTC	ADAM10-2	9.2e-06		NTC	ADAM10-2	0.0184516
ADAM10-1 (KO)	10.73		ADAM10-1 (KO)	117.609			NTC	ADAM17-1	0.0219064		NTC	ADAM17-1	0.0001235
ADAM10-1 (KO)	7.37		ADAM10-1 (KO)	174.138			NTC	ADAM17-2	0.0733377		NTC	ADAM17-2	0.0001235
ADAM10-2 (KO)	11.52		ADAM10-2 (KO)	134.351			NTC	ADAM10/17	2.1e-06		NTC	ADAM10/17	2e-07
ADAM10-2 (KO)	24.97		ADAM10-2 (KO)	111.536
ADAM10-2 (KO)	17.25		ADAM10-2 (KO)	109.874
ADAM17-1 (KO)	180.37		ADAM17-1 (KO)	32.7054
ADAM17-1 (KO)	325.21		ADAM17-1 (KO)	46.0385
ADAM17-1 (KO)	198.43		ADAM17-1 (KO)	52.9951
ADAM17-1 (KO)	180.39		ADAM17-1 (KO)	26.1275
ADAM17-2 (KO)	149.97		ADAM17-2 (KO)	36.5363
ADAM17-2 (KO)	264.8		ADAM17-2 (KO)	44.4088
ADAM17-2 (KO)	138.89		ADAM17-2 (KO)	37.5265
ADAM10/17 (dKO)	3.05		ADAM10/17 (dKO)	18.2574
ADAM10/17 (dKO)	17.16		ADAM10/17 (dKO)	25.9423
ADAM10/17 (dKO)	18.12		ADAM10/17 (dKO)	24.1176
ADAM10/17 (dKO)	9.5

## Sheet: Fig. 3C
cell line	condition	produced viral RNA [%] (rel. to NTC DMSO)
NTC	DMSO	100			Two-way ANOVA with Tukey’s post-hoc multiple comparison test
NTC	DMSO	100
NTC	DMSO	100			group1	group2	p_value
ADAM10-1 (KO)	DMSO	85.32			DMSO/ADAM10-1	BB94/ADAM10-1	0.217943
ADAM10-1 (KO)	DMSO	61.39			DMSO/NTC	BB94/ADAM10-1	0.0014203
ADAM10-1 (KO)	DMSO	62.9			DMSO/ADAM10-2	BB94/ADAM10-2	0.001
ADAM10-2 (KO)	DMSO	154.32			DMSO/NTC	BB94/ADAM10-2	0.0019853
ADAM10-2 (KO)	DMSO	86.35			DMSO/ADAM10-1	BB94/ADAM10/17	0.0090015
ADAM10-2 (KO)	DMSO	75.53			DMSO/ADAM10-2	BB94/ADAM10/17	0.001
ADAM17-1 (KO)	DMSO	52.92			DMSO/ADAM10/17	BB94/ADAM10/17	0.9
ADAM17-1 (KO)	DMSO	68.26			DMSO/NTC	BB94/ADAM10/17	0.001
ADAM17-1 (KO)	DMSO	68.85			DMSO/ADAM10/17	BB94/ADAM17-1	0.9
ADAM17-2 (KO)	DMSO	45.49			DMSO/ADAM17-1	BB94/ADAM17-1	0.0271733
ADAM17-2 (KO)	DMSO	53.64			DMSO/ADAM17-2	BB94/ADAM17-1	0.194751
ADAM17-2 (KO)	DMSO	52.75			DMSO/NTC	BB94/ADAM17-1	0.001
ADAM10/17 (dKO)	DMSO	18.8			DMSO/ADAM17-2	BB94/ADAM17-2	0.463921
ADAM10/17 (dKO)	DMSO	35.28			DMSO/NTC	BB94/ADAM17-2	0.001
ADAM10/17 (dKO)	DMSO	23.67			DMSO/NTC	BB94/NTC	0.0010658
NTC	BB94	52.11			DMSO/ADAM10/17	DMSO/ADAM10-1	0.0905317
NTC	BB94	28.14			DMSO/ADAM17-1	DMSO/ADAM10-1	0.9
NTC	BB94	11.16			DMSO/ADAM17-2	DMSO/ADAM10-1	0.9
ADAM10-1 (KO)	BB94	51.88			DMSO/NTC	DMSO/ADAM10-1	0.514833
ADAM10-1 (KO)	BB94	24.15			DMSO/ADAM10/17	DMSO/ADAM10-2	0.001
ADAM10-1 (KO)	BB94	20.11			DMSO/NTC	DMSO/ADAM10-2	0.9
ADAM10-2 (KO)	BB94	48.07			DMSO/ADAM17-1	DMSO/ADAM10/17	0.229546
ADAM10-2 (KO)	BB94	27.36			DMSO/ADAM17-2	DMSO/ADAM10/17	0.741743
ADAM10-2 (KO)	BB94	26.21			DMSO/NTC	DMSO/ADAM10/17	0.001
ADAM17-1 (KO)	BB94	20.44			DMSO/ADAM17-2	DMSO/ADAM17-1	0.9
ADAM17-1 (KO)	BB94	8.11			DMSO/NTC	DMSO/ADAM17-1	0.25323
ADAM17-1 (KO)	BB94	7.34			DMSO/NTC	DMSO/ADAM17-2	0.0381089
ADAM17-2 (KO)	BB94	25.98
ADAM17-2 (KO)	BB94	19.49
ADAM17-2 (KO)	BB94	12.41
ADAM10/17 (dKO)	BB94	13.53
ADAM10/17 (dKO)	BB94	11.85
ADAM10/17 (dKO)	BB94	11.05
