# Supplementary material for: ADAM10 and ADAM17 promote SARS‐CoV‐2 cell entry and spike protein‐mediated lung cell fusion
Source: EMBO Rep. 2022 May 8;23(6):e54305. doi: 10.15252/embr.202154305 (PMC9171409; doi:10.15252/embr.202154305)
Supplement: Supplementary file 7 — Source Data for Figure 4 [file EMBR-23-0-s005.xlsx]

## Sheet: Fig. 4C
cell line	condition	rel. area of syncytia [%] (rel. to NTC DMSO)	nuclei in syncytia [%] (rel. to NTC DMSO)			Two-way ANOVA with Tukey’s post-hoc multiple comparison test							Two-way ANOVA with Tukey’s post-hoc multiple comparison test
NTC	DMSO	48.36	58.22
NTC	DMSO	117.65	111			Area of Synctia							Nuclei in Syncytia
NTC	DMSO	87.8	89.37			group1	group2	p_val_2wANOVA_tukey					group1	group2	p_value
NTC	DMSO	152.11	123.22			ADAM10/BB94	NTC/DMSO	0.001					ADAM10/BB94	ADAM10/DMSO	0.9
NTC	DMSO	114.93	130.06			ADAM10/DMSO	NTC/DMSO	0.001					ADAM10/BB94	NTC/DMSO	0.0013379
NTC	DMSO	96.06	96.88			ADAM10/17/BB94	NTC/DMSO	0.001					ADAM10/DMSO	NTC/DMSO	0.0085059
NTC	DMSO	113.13	113.41			ADAM10/17/DMSO	NTC/DMSO	0.001					ADAM10/17/BB94	NTC/DMSO	<0.001
NTC	DMSO	94.06	107.02			ADAM17/BB94	NTC/DMSO	<0.001					ADAM10/17/DMSO	NTC/DMSO	<0.001
NTC	DMSO	75.9	70.82			ADAM17/DMSO	NTC/DMSO	0.9					ADAM17/BB94	NTC/DMSO	<0.001
NTC	BB94	51.1	77.49			NTC/BB94	NTC/DMSO	<0.001					ADAM17/DMSO	NTC/DMSO	0.9
NTC	BB94	39.34	67.38										NTC/BB94	NTC/DMSO	<0.001
NTC	BB94	32.24	53.98
NTC	BB94	38.42	53.71
NTC	BB94	44.68	57.67
NTC	BB94	30.44	51.13
NTC	BB94	20.07	26.61
NTC	BB94	28.56	34.69
ADAM10-1 (KO)	DMSO	41.4	79.63
ADAM10-1 (KO)	DMSO	46.32	50.52
ADAM10-1 (KO)	DMSO	27.95	47.54
ADAM10-1 (KO)	DMSO	50.93	100.17
ADAM10-1 (KO)	DMSO	39.14	72.08
ADAM10-1 (KO)	DMSO	45.98	89.47
ADAM10-1 (KO)	DMSO	46.76	81.57
ADAM10-1 (KO)	DMSO	43.11	57.13
ADAM10-1 (KO)	DMSO	40.15	61.15
ADAM10-1 (KO)	DMSO	41.5	61.8
ADAM10-1 (KO)	DMSO	57.03	76.09
ADAM10-1 (KO)	DMSO	59.7	85.99
ADAM10-1 (KO)	BB94	45.63	70.87
ADAM10-1 (KO)	BB94	73.05	92.42
ADAM10-1 (KO)	BB94	55.04	73.09
ADAM10-1 (KO)	BB94	43.24	66.91
ADAM10-1 (KO)	BB94	33.88	52.82
ADAM10-1 (KO)	BB94	53.79	62.06
ADAM10-1 (KO)	BB94	58.75	75.2
ADAM10-1 (KO)	BB94	62.47	68.52
ADAM10-1 (KO)	BB94	68.06	72.59
ADAM10-1 (KO)	BB94	34.83	42.51
ADAM10-1 (KO)	BB94	52.61	70.67
ADAM10-1 (KO)	BB94	42.27	65.42
ADAM17-1 (KO)	DMSO	93.51	165.77
ADAM17-1 (KO)	DMSO	104.41	103.41
ADAM17-1 (KO)	DMSO	94.97	132.06
ADAM17-1 (KO)	DMSO	85.98	134.35
ADAM17-1 (KO)	DMSO	89.87	127.9
ADAM17-1 (KO)	DMSO	89.66	147.96
ADAM17-1 (KO)	DMSO	97.93	132.28
ADAM17-1 (KO)	DMSO	129.97	131.13
ADAM17-1 (KO)	DMSO	96.93	142.76
ADAM17-1 (KO)	DMSO	101.82	160.16
ADAM17-1 (KO)	DMSO	107.05	122.71
ADAM17-1 (KO)	DMSO	99.84	122.67
ADAM17-1 (KO)	BB94	41.48	56.76
ADAM17-1 (KO)	BB94	40.82	65.78
ADAM17-1 (KO)	BB94	28.79	43.79
ADAM17-1 (KO)	BB94	34.2	45.83
ADAM17-1 (KO)	BB94	42.65	70.24
ADAM17-1 (KO)	BB94	29.9	54.32
ADAM17-1 (KO)	BB94	40.39	59.65
ADAM17-1 (KO)	BB94	36.01	57.23
ADAM17-1 (KO)	BB94	26.91	41.64
ADAM17-1 (KO)	BB94	46.11	68.62
ADAM17-1 (KO)	BB94	33.17	45.42
ADAM17-1 (KO)	BB94	34.77	58.91
ADAM10/17 (dKO)	DMSO	70.25	82.96
ADAM10/17 (dKO)	DMSO	41.98	69.56
ADAM10/17 (dKO)	DMSO	30.9	42.71
ADAM10/17 (dKO)	DMSO	19.92	20.97
ADAM10/17 (dKO)	DMSO	37.26	30.46
ADAM10/17 (dKO)	DMSO	23.18	20.71
ADAM10/17 (dKO)	DMSO	38.22	57.67
ADAM10/17 (dKO)	DMSO	38.66	56.62
ADAM10/17 (dKO)	BB94	28.81	55.65
ADAM10/17 (dKO)	BB94	35.38	32.62
ADAM10/17 (dKO)	BB94	23.83	25.27
ADAM10/17 (dKO)	BB94	51.99	57.6
ADAM10/17 (dKO)	BB94	45.15	68.44
ADAM10/17 (dKO)	BB94	40.54	49.79
ADAM10/17 (dKO)	BB94	40.49	69.4
ADAM10/17 (dKO)	BB94	52.49	74.3
ADAM10/17 (dKO)	BB94	41.8	59.37
ADAM10/17 (dKO)	BB94	36.12	51.73
ADAM10/17 (dKO)	BB94	20.93	15.73
ADAM10/17 (dKO)	BB94	51.96	42.69
