# Supplementary material for: ADAM10 and ADAM17 promote SARS‐CoV‐2 cell entry and spike protein‐mediated lung cell fusion
Source: EMBO Rep. 2022 May 8;23(6):e54305. doi: 10.15252/embr.202154305 (PMC9171409; doi:10.15252/embr.202154305)
Supplement: Supplementary file 8 — Source Data for Figure 5 [file EMBR-23-0-s008.xlsx]

## Sheet: Fig. 5C
condition	A17-Spike PLA foci/cell
DMSO 4°C	84			Two-sided independent Student’s t-test with Benjamini-Hochberg FDR correction
DMSO 4°C	64
DMSO 4°C	138			group1	group2	p_value
DMSO 4°C	107			DMSO 4°C	DMSO 37°C	0.0102605
DMSO 4°C	77
DMSO 4°C	109
DMSO 4°C	143
DMSO 4°C	213
DMSO 4°C	70
DMSO 4°C	74
DMSO 4°C	37
DMSO 4°C	31
DMSO 4°C	13
DMSO 4°C	12
DMSO 4°C	14
DMSO 4°C	39
DMSO 4°C	19
DMSO 4°C	11
DMSO 4°C	101
DMSO 4°C	8
DMSO 4°C	30
DMSO 4°C	53
DMSO 4°C	47
DMSO 4°C	40
DMSO 4°C	10
DMSO 4°C	51
DMSO 4°C	29
DMSO 4°C	5
DMSO 4°C	2
DMSO 4°C	14
DMSO 37°C	8
DMSO 37°C	395
DMSO 37°C	464
DMSO 37°C	95
DMSO 37°C	56
DMSO 37°C	44
DMSO 37°C	41
DMSO 37°C	118
DMSO 37°C	295
DMSO 37°C	461
DMSO 37°C	329
DMSO 37°C	112
DMSO 37°C	53
DMSO 37°C	99
DMSO 37°C	99
DMSO 37°C	177
DMSO 37°C	30
DMSO 37°C	32
DMSO 37°C	10
DMSO 37°C	48
DMSO 37°C	16
DMSO 37°C	42
DMSO 37°C	77
DMSO 37°C	90
DMSO 37°C	60
DMSO 37°C	79
DMSO 37°C	112
DMSO 37°C	44

## Sheet: Fig. 5D
condition	sACE2 levels rel. to DMSO			One-way ANOVA with Tukey’s post-hoc multiple comparison test.
DMSO	101.063
DMSO	98.9365			group1	group2	p_value
DMSO	101.394			DMSO	BB94	1.31574e-06
DMSO	98.6063			DMSO	DPC-333	9.32753e-05
DMSO	104.851			DMSO	PMA	7.1801e-08
DMSO	95.1488
BB94	54.5249
BB94	57.578
BB94	51.7919
BB94	53.9028
BB94	72.0647
BB94	70.0727
DPC-333	70.9434
DPC-333	72.3842
DPC-333	70.9377
DPC-333	70.6922
DPC-333	71.6897
DPC-333	67.0494
PMA	166.792
PMA	155.54
PMA	161.119
PMA	143.299
PMA	133.091
PMA	129.06

## Sheet: Fig. 5E
protein amount [µg]	condition	number of infected cells [%] (rel. to virus only)
2.52	sACE2	38.4466
2.52	sACE2	43.1068		Two-sided independent Student’s t-test with Benjamini-Hochberg FDR correction
2.52	sACE2	24.466
2.52	BSA	138.641		group1	group2	p_value
2.52	BSA	114.175		0.8/BSA	0.8/sACE2	0.0002787
2.52	BSA	146.796		2.52/BSA	2.52/sACE2	0.0044075
0.8	sACE2	67.2302
0.8	sACE2	57.9324
0.8	sACE2	83.6801
0.8	sACE2	64.0777
0.8	sACE2	64.0777
0.8	sACE2	61.7476
0.8	BSA	115.15
0.8	BSA	138.752
0.8	BSA	115.15
0.8	BSA	106.019
0.8	BSA	115.34
0.8	BSA	132.816
0.25	sACE2	85.1105
0.25	sACE2	95.8388
0.25	sACE2	86.541
0.25	sACE2	88.5437
0.25	sACE2	94.3689
0.25	sACE2	83.8835
0.25	BSA	97.2692
0.25	BSA	120.156
0.25	BSA	120.156
0.25	BSA	93.2039
0.25	BSA	83.8835
0.25	BSA	117.67
0.08	sACE2	89.4018
0.08	sACE2	120.156
0.08	sACE2	96.554
0.08	sACE2	104.854
0.08	sACE2	116.505
0.08	sACE2	90.8738
0.08	BSA	111.573
0.08	BSA	101.56
0.08	BSA	102.991
0.08	BSA	115.34
0.08	BSA	93.2039
0.08	BSA	120
0.025	sACE2	105.137
0.025	sACE2	105.137
0.025	sACE2	96.554
0.025	sACE2	78.0583
0.025	sACE2	99.0291
0.025	sACE2	101.359
0.025	BSA	101.56
0.025	BSA	111.573
0.025	BSA	93.6931
0.025	BSA	107.184
0.025	BSA	123.495
0.025	BSA	126.99
0.008	sACE2	84.3953
0.008	sACE2	84.3953
0.008	sACE2	105.852
0.008	sACE2	82.7184
0.008	sACE2	88.5437
0.008	sACE2	93.2039
0.008	BSA	122.302
0.008	BSA	120.156
0.008	BSA	115.15
0.008	BSA	104.854
0.008	BSA	102.524
0.008	BSA	85.0485
0.0025	sACE2	103.706
0.0025	sACE2	100.13
0.0025	sACE2	99.4148
0.0025	sACE2	90.8738
0.0025	sACE2	114.175
0.0025	sACE2	94.3689
0.0025	BSA	111.573
0.0025	BSA	100.845
0.0025	BSA	115.15
0.0025	BSA	111.845
0.0025	BSA	116.505
0.0025	BSA	102.524
0.0008	sACE2	91.5475
0.0008	sACE2	115.15
0.0008	sACE2	111.573
0.0008	sACE2	114.175
0.0008	sACE2	118.835
0.0008	sACE2	109.515
0.0008	BSA	113.719
0.0008	BSA	105.137
0.0008	BSA	111.573
0.0008	BSA	115.34
0.0008	BSA	85.0485
0.0008	BSA	117.67
0.00025	sACE2	115.15
0.00025	sACE2	100.845
0.00025	sACE2	114.434
0.00025	sACE2	128.155
0.00025	sACE2	115.34
0.00025	sACE2	104.854
0.00025	BSA	120.156
0.00025	BSA	118.726
0.00025	BSA	124.447
0.00025	BSA	125.825
0.00025	BSA	111.845
0.00025	BSA	90.8738
8e-05	sACE2	101.56
8e-05	sACE2	99.4148
8e-05	sACE2	113.719
8e-05	sACE2	114.175
8e-05	sACE2	80.3883
8e-05	sACE2	120
8e-05	BSA	114.434
8e-05	BSA	120.156
8e-05	BSA	105.852
8e-05	BSA	136.311
8e-05	BSA	100.194
8e-05	BSA	92.0388
